# Supplementary material for: Long-Term Fluoxetine Administration Causes Substantial Lipidome Alteration of the Juvenile Macaque Brain
Source: Int J Mol Sci. 2021 Jul 28;22(15):8089. doi: 10.3390/ijms22158089 (PMC8348031; doi:10.3390/ijms22158089)
Supplement: Supplementary file 1 [file ijms-22-08089-s001.zip]

Archive with 14 entries (14 files):
- prozac_SupplFigures_v8.pdf
- prozac_SupplMethods_v8.pdf
- S1.xlsx
- S10.xlsx
- S11.xlsx
- S2.xlsx
- S3.xlsx
- S4.xlsx
- S5.xlsx
- S6.xlsx
- S7.xlsx
- S8.xlsx
- S9.xlsx
- Table_legends.pdf
