# Supplementary material for: Long-Term Fluoxetine Administration Causes Substantial Lipidome Alteration of the Juvenile Macaque Brain
Source: Int J Mol Sci. 2021 Jul 28;22(15):8089. doi: 10.3390/ijms22158089 (PMC8348031; doi:10.3390/ijms22158089)
Supplement: Supplementary file 1 [file ijms-22-08089-s001.zip › S1.xlsx]

## Sheet: Sheet1
ID	treatment	genotype
41874	Control	MAOA-L
41985	Control	MAOA-H
41916	Control	MAOA-H
41994	Control	MAOA-H
42009	Fluoxetine	MAOA-L
41873	Fluoxetine	MAOA-L
42000	Fluoxetine	MAOA-H
42072	Fluoxetine	MAOA-H
42035	Fluoxetine	MAOA-L
41867	Fluoxetine	MAOA-H
42031	Control	MAOA-L
42015	Control	MAOA-H
41846	Control	MAOA-H
41765	Control	MAOA-H
42020	Fluoxetine	MAOA-H
41815	Fluoxetine	MAOA-H
41758	Control	MAOA-L
41787	Control	MAOA-L
42003	Fluoxetine	MAOA-H
42091	Control	MAOA-L
41740	Fluoxetine	MAOA-L
