# Supplementary material for: Long-Term Fluoxetine Administration Causes Substantial Lipidome Alteration of the Juvenile Macaque Brain
Source: Int J Mol Sci. 2021 Jul 28;22(15):8089. doi: 10.3390/ijms22158089 (PMC8348031; doi:10.3390/ijms22158089)
Supplement: Supplementary file 1 [file ijms-22-08089-s001.zip › S10.xlsx]

## Sheet: Sheet1
ID	Description	setSize	NES	p-value	p.adjust	core_enrichment
GO:0009888	tissue development	345	-1.83434	1.54252e-06	0.00233402	694442/707977/694362/708813/708956/100428736/703328/574312/707540/705236/697188/706180/715704/574139/708840/703131/710914/705991/697127/701584/718144/721324/705431/704683/711117/705986/712256/694987/701488/721921/705474/697935/705825/702484/718751/711526/698639/709538/699244/702876/703699/713160/693888/722072/693875/702288/706412/574320/704382/702111/713769/696874/722845/701003/704954/707166/7143…
GO:0060429	epithelium development	211	-1.86306	1.61691e-06	0.00233402	718144/705431/704683/711117/705986/694987/721921/697935/705825/718751/711526/709538/699244/703699/713160/693888/722072/706412/574320/704382/722845/701003/704954/707166/714309/715838/718580/711712/698832/696054/700948/712337/718006/699524/718302/718787/716191/706249/722033/694349/697376/707032/710290/701433/697290/696339/698683/706048
GO:0030855	epithelial cell differentiation	113	-2.02986	3.39642e-06	0.0027199	704683/711117/705986/697935/718751/711526/709538/703699/713160/722072/706412/574320/704382/704954/707166/714309/715838/718580/711712/696054/712337/718006/718302/718787/722033/694349/707032/710290/701433/697290/698683/706048
GO:0016071	mRNA metabolic process	227	-1.78145	4.81778e-06	0.0027199	708897/713147/710101/705806/701418/696023/708119/718331/701841/697474/696356/704114/705832/694040/702192/712880/711941/712478/712996/719564/694455/710170/708939/704490/717115/100428826/704848/696228/694448/710841/700742/694233/717608/714901/707688/701569/714813/693812/677703/701680/717781/695911/703099/705184/699712/697442/709551/703430/699079/693550/696401/712439/701821/699318/715267/715233/6935…
GO:2001020	regulation of response to DNA damage stimulus	65	-2.15861	5.28166e-06	0.0027199	693812/711949/718609/715233/717378/698134/701676/704322/707163/715453/701660/695157/701584/705705/695870/709112/716125/700138/716612/574267/707539/703010/712345/705412/722061/697954/718006/100426645/694428/710820
GO:0032642	regulation of chemokine production	14	-2.22353	5.65272e-06	0.0027199	712887/719284/709223/710820
GO:0050804	modulation of chemical synaptic transmission	127	1.97344	9.84283e-06	0.00355203	702690/712683/700214/719673/693425/708415/715127/698200/718489/699491/696294/100423442/715514/695143/696976/718243/106994003/695637/714175/715739/703638/720263/715546/711896/712450/717127/721773/574380/697465/697230/694410/100427479/693419/704312/706645/710541/702346/708707/703520/709072/721180/713320/720180/718387/574216/720271/718259/697629/701275/697394/701324/712194/717355/704857/702384/697368
GO:0099177	regulation of trans-synaptic signaling	127	1.97344	9.84283e-06	0.00355203	702690/712683/700214/719673/693425/708415/715127/698200/718489/699491/696294/100423442/715514/695143/696976/718243/106994003/695637/714175/715739/703638/720263/715546/711896/712450/717127/721773/574380/697465/697230/694410/100427479/693419/704312/706645/710541/702346/708707/703520/709072/721180/713320/720180/718387/574216/720271/718259/697629/701275/697394/701324/712194/717355/704857/702384/697368
GO:0097530	granulocyte migration	15	-2.17592	1.31526e-05	0.00380342	718302/697290/704993/710820
GO:0006397	mRNA processing	169	-1.87723	1.31743e-05	0.00380342	710101/701418/696023/708119/718331/701841/697474/696356/704114/705832/694040/711941/712478/712996/719564/694455/708939/704490/717115/100428826/696228/694448/710841/700742/694233/717608/707688/701569/693812/677703/717781/695911/703099/705184/699712/709551/703430/699079/693550/696401/712439/701821/699318/715267/715233/693589/695387/697668/718256/707828/695401/703328/713344/701044/715453/694332/6977…
GO:0099537	trans-synaptic signaling	188	1.81188	2.5827e-05	0.00583548	702690/712683/700214/719673/711838/693425/708415/715127/694857/698200/718489/716341/719305/699491/696294/100423442/715514/695143/696976/718243/106994003/695637/714175/697484/704008/712426/710932/715739/703638/720263/715546/711896/613032/695864/712450/717127/721773/574380/697465/697230/694410/100427479/722016/693419/704312/706645/710541/719106/702346/708707/703520/709072/721180/713320/697598/72018…
GO:0007268	chemical synaptic transmission	186	1.81157	2.83567e-05	0.00583548	702690/712683/700214/719673/711838/693425/708415/715127/694857/698200/718489/716341/719305/699491/696294/100423442/715514/695143/696976/718243/106994003/695637/714175/697484/704008/712426/710932/715739/703638/720263/715546/711896/613032/695864/712450/717127/721773/574380/697465/697230/694410/100427479/722016/693419/704312/706645/710541/719106/702346/708707/703520/709072/721180/713320/697598/72018…
GO:0098916	anterograde trans-synaptic signaling	186	1.81157	2.83567e-05	0.00583548	702690/712683/700214/719673/711838/693425/708415/715127/694857/698200/718489/716341/719305/699491/696294/100423442/715514/695143/696976/718243/106994003/695637/714175/697484/704008/712426/710932/715739/703638/720263/715546/711896/613032/695864/712450/717127/721773/574380/697465/697230/694410/100427479/722016/693419/704312/706645/710541/719106/702346/708707/703520/709072/721180/713320/697598/72018…
GO:0006954	inflammatory response	75	-2.06221	2.96533e-05	0.00583548	697935/702484/699244/716671/695240/710629/707589/705404/715230/693402/703613/696509/708225/697482/719284/722033/703928/703401/709223/704993
GO:0010629	negative regulation of gene expression	405	-1.60314	3.03194e-05	0.00583548	707336/707912/694719/695909/701864/712682/106994881/710425/693787/696274/710239/702945/695801/703866/703165/702192/712880/715789/711357/706258/100428675/711941/712478/705346/722434/705464/710170/703752/704871/715919/700838/704848/710948/100425351/695064/716287/714645/703734/694233/696507/697637/714901/711829/714813/710214/714098/711984/693812/701680/700304/704141/700614/702805/697442/713191/72096…
GO:0099536	synaptic signaling	190	1.79819	3.61954e-05	0.00653102	702690/712683/700214/719673/711838/693425/708415/715127/694857/698200/718489/716341/719305/699491/696294/100423442/715514/695143/696976/718243/106994003/695637/714175/697484/704008/712426/710932/715739/703638/720263/715546/711896/613032/695864/712450/717127/721773/574380/697465/697230/694410/100427479/722016/693419/704312/706645/710541/719106/702346/708707/703520/709072/721180/713320/697598/72018…
GO:0060485	mesenchyme development	48	-2.08771	4.65089e-05	0.0078983	707540/705991/697127/701584/721324/697935/702876/693888/702288/704382/714309/718580/694349/707032/706048/100427024
GO:2000145	regulation of cell motility	211	-1.73723	5.17413e-05	0.00807524	707540/705236/700636/106997578/574139/710315/717902/693585/694168/710914/696362/703953/701584/718144/703937/717866/713614/705986/721921/702990/708170/712225/697935/706941/702484/693743/702876/702288/702111/708626/708425/718580/711712/712337/699524/718302/719092/700353/717880/694349/712388/697290/696339/715362/709223/704993/709933/710820
GO:0030334	regulation of cell migration	203	-1.73556	5.517e-05	0.00807524	707540/705236/700636/106997578/574139/710315/717902/693585/694168/710914/696362/703953/701584/718144/703937/717866/713614/705986/721921/702990/708170/712225/697935/702484/693743/702876/702288/702111/708626/708425/718580/711712/712337/699524/718302/719092/717880/694349/712388/697290/696339/715362/709223/704993/709933/710820
GO:0051270	regulation of cellular component movement	223	-1.70935	6.11216e-05	0.00807524	707540/705236/700636/697188/106997578/574139/710315/717902/693585/694168/710914/705215/696362/703953/701584/718144/703937/717866/713614/705986/721921/702990/708170/712225/697935/706941/702484/693743/702876/702288/702111/708626/708425/718580/711712/712337/699524/718302/719092/700353/717880/694349/712388/697290/696339/715362/709223/704993/709933/710820
GO:0016064	immunoglobulin mediated immune response	19	-2.14144	6.15363e-05	0.00807524	718017/718307/705404/703613/697954/710820
GO:0019724	B cell mediated immunity	19	-2.14144	6.15363e-05	0.00807524	718017/718307/705404/703613/697954/710820
GO:0060548	negative regulation of cell death	213	-1.71929	6.46221e-05	0.00811148	706455/712787/698134/697263/707977/702410/715615/574312/697188/708029/701660/709253/710508/100428720/697232/713053/708458/701584/693786/705719/716131/712256/709112/703566/701422/697935/702656/699469/708546/718982/698325/702876/707539/713160/695517/718017/703010/698843/706412/710122/704382/706433/696874/707580/704954/710747/696054/722061/706485/699524/699563/694428/706037/718787/716191/694349/6972…
GO:0006952	defense response	194	-1.72747	7.65113e-05	0.00920368	697935/702484/699144/700184/718982/699244/716671/715186/701837/695240/710629/707580/707589/705404/715230/705080/704579/719253/699705/693402/703613/696509/708225/719092/697482/719284/703166/696649/722033/703928/703401/709223/704993/710820
GO:0071621	granulocyte chemotaxis	12	-2.08197	8.33277e-05	0.00962268	697290/704993/710820
GO:0030278	regulation of ossification	39	-2.06282	9.21976e-05	0.0102375	705474/697935/705825/718751/702876/713160/713769/715446/706873/718580/710290/712299/696339/574116
GO:0043069	negative regulation of programmed cell death	191	-1.71782	0.000104326	0.011113	706455/712787/698134/697263/707977/702410/715615/574312/697188/708029/701660/709253/710508/100428720/697232/713053/708458/701584/693786/705719/716131/712256/709112/703566/701422/697935/702656/699469/708546/718982/698325/702876/707539/713160/718017/703010/698843/706412/710122/704382/706433/696874/707580/704954/710747/722061/699524/699563/694428/706037/718787/716191/694349/697290/710820
GO:0006396	RNA processing	351	-1.58984	0.000107781	0.011113	697474/694976/696688/696356/704114/705832/704146/694040/712064/703731/708590/711941/712478/712996/714335/712352/719564/694455/708939/704490/716219/712579/717115/100428826/704848/716361/695083/696228/100425351/718122/694448/710841/721900/697304/700742/694233/717608/707688/700286/701569/711984/693812/677703/717781/641447/695911/703099/705184/699712/698049/704469/719425/709551/703430/700255/699079/6…
GO:0070613	regulation of protein processing	16	-2.08478	0.000140594	0.0135298	714942/699705/693402/703613/106996937/703928
GO:1903317	regulation of protein maturation	16	-2.08478	0.000140594	0.0135298	714942/699705/693402/703613/106996937/703928
GO:2001021	negative regulation of response to DNA damage stimulus	25	-2.08777	0.000149488	0.0139217	711949/718609/715233/701676/707163/701660/695870/574267/703010/722061/697954/694428/710820
GO:0043066	negative regulation of apoptotic process	185	-1.69982	0.000165078	0.0148931	706455/712787/698134/697263/707977/702410/715615/574312/697188/708029/701660/709253/710508/100428720/697232/713053/708458/701584/693786/705719/716131/712256/709112/703566/701422/697935/702656/699469/708546/718982/698325/702876/707539/713160/718017/703010/698843/706412/710122/704382/706433/696874/704954/710747/722061/699524/699563/694428/706037/718787/694349/697290/710820
GO:0048729	tissue morphogenesis	118	-1.80483	0.000171119	0.0149703	694442/707977/694362/574312/705236/574139/710914/701584/718144/721921/697935/705825/718751/699244/706412/704382/722845/701003/718580/711712/698832/700948/712337/699524/709493/706249/694349/697376/707032/696339/706048/100427024
GO:0006974	cellular response to DNA damage stimulus	248	-1.64052	0.000187983	0.015962	706258/706403/712996/697882/719564/703752/709475/697752/706310/715705/694564/709432/709398/700942/696601/715701/701569/699437/701482/707250/693812/718337/711949/703099/100428127/700938/695741/706708/712439/707856/713641/716634/718609/715233/717378/698134/710277/701676/695912/704322/703328/707163/708029/715453/693376/716436/707975/701660/694756/695157/712849/701584/703477/705705/695870/709112/7027…
GO:0008283	cell proliferation	349	-1.56166	0.000197163	0.0162632	707977/695984/710847/693445/699748/717427/574312/707540/705236/697856/697188/708029/715453/707975/709253/574139/710315/701000/693585/710914/694605/701584/715812/721324/100430685/717866/707216/705977/705519/710548/703566/705474/695026/699472/714727/705825/718751/699469/717844/695625/711526/718982/574267/702876/703010/712543/702288/704454/574320/697635/710122/704382/705954/718537/697738/695240/6966…
GO:0045667	regulation of osteoblast differentiation	21	-2.06435	0.000206277	0.0165423	697935/705825/718751/713160/715446/706873/718580/710290/696339
GO:0012501	programmed cell death	392	-1.52563	0.000269201	0.0205249	710222/715919/710314/700838/714597/718834/710948/715705/715762/695064/677702/664732/721900/697304/703734/709350/696131/714901/715701/715239/698310/711949/714851/714702/695911/711029/707640/700062/714203/703630/713191/721436/717394/712439/707856/718609/706455/702592/717378/712787/698134/697263/574381/695912/706217/698788/707977/702410/698268/701091/702516/715615/574312/694315/707540/697188/708029/…
GO:0048585	negative regulation of response to stimulus	381	-1.53143	0.000270158	0.0205249	718501/695984/100428736/712837/713386/707163/715615/574312/707540/697188/701660/711635/712617/710508/717902/703131/100428720/705215/710911/713053/701584/699809/721324/693786/717866/699625/705731/695870/701397/700232/702824/699472/697935/706941/702484/718751/699469/711526/574267/698325/702876/707539/722072/703010/701837/704382/707580/704954/700825/706873/707589/705404/715230/693402/722061/697954/7…
GO:0030856	regulation of epithelial cell differentiation	30	-2.02494	0.000278166	0.0205914	704683/711117/718751/722072/706412/574320/704382/714309/718580/696054/722033/707032/706048
GO:0032602	chemokine production	15	-2.04491	0.000285599	0.0206131	712887/719284/709223/710820
GO:0051241	negative regulation of multicellular organismal process	239	-1.61815	0.000303833	0.0211546	706941/705825/718751/699469/699586/708589/702876/713160/697635/706873/714309/707589/708425/705404/718580/696054/697954/706485/719092/700353/722033/697376/712388/710290/701433/712299/696339/709223/707990/706048/709933/710820
GO:0001503	ossification	64	-1.90294	0.000310171	0.0211546	707216/701488/705474/697935/705825/718751/702876/713160/713769/715446/704930/706873/718580/106996937/697376/710290/712299/696339/574116
GO:0040012	regulation of locomotion	233	-1.62413	0.000330285	0.0211546	707540/705236/700636/106997578/574139/710315/717902/693585/694168/710914/696362/703953/701584/718144/703937/717866/713614/705986/721921/702990/708170/712225/697935/706941/702484/693743/702876/702288/702111/708626/708425/718580/711712/712337/699524/718302/719092/700353/717880/694349/712388/697290/696339/715362/709223/704993/709933/710820
GO:0008219	cell death	431	-1.50101	0.000331295	0.0211546	702592/717378/712787/698134/697263/574381/695912/706217/698788/707977/702410/698268/701091/702516/715615/574312/694315/707540/697188/708029/701660/709253/710315/710508/100428720/697232/713053/708458/701584/709364/718970/693786/693527/705705/705719/712393/710393/708391/716131/712256/709112/703566/705474/702757/701422/708170/697935/702656/706941/702484/699469/708305/695678/708546/718982/705228/6983…
GO:0006955	immune response	204	-1.64765	0.000335729	0.0211546	710277/697263/695912/100551507/696943/695984/704322/100428736/694569/712076/717427/707540/708029/700711/707975/711635/709667/710315/712849/718970/705719/708391/717008/696759/705731/699472/699144/700184/574267/715186/718017/701837/696874/707580/718307/703101/705404/718580/705080/704579/719253/699705/693402/703613/697954/694451/708225/719092/694428/697482/574220/703166/712428/703928/704993/710820
GO:0001649	osteoblast differentiation	33	-2	0.000337066	0.0211546	705474/697935/705825/718751/702876/713160/715446/704930/706873/718580/697376/710290/696339
GO:0006403	RNA localization	62	-1.8909	0.000360094	0.022119	695119/710084/106999243/714645/717608/707688/699437/701945/696401/712439/717375/701821/715233/713920/709487/697668/718256/717182/715453/703859/718214/711734/706497/701537/716125/700231/677684/696706/693888/714309/702977/697954/718787/574277
GO:0006915	apoptotic process	384	-1.51296	0.000385714	0.0229187	710222/715919/710314/700838/714597/718834/710948/715705/715762/695064/677702/664732/721900/697304/703734/709350/696131/714901/715701/698310/711949/714851/714702/695911/711029/707640/700062/714203/713191/721436/717394/712439/707856/718609/706455/702592/717378/712787/698134/697263/574381/695912/706217/698788/707977/702410/698268/701091/702516/715615/574312/694315/707540/697188/708029/701660/709253/…
GO:1903510	mucopolysaccharide metabolic process	16	-2.02498	0.000401161	0.0229187	705964/717880/722614/709933
GO:0045934	negative regulation of nucleobase-containing compound metabolic process	326	-1.54231	0.000401729	0.0229187	710101/705806/701209/705716/704808/698806/706198/704331/707336/707912/694719/695909/701864/712682/106994881/710425/693787/696274/702945/695801/703866/703165/702192/712880/715789/711357/706258/100428675/705346/722434/705464/703752/704871/715919/700838/695119/710948/695064/716287/694233/696507/697637/714901/715701/711829/710214/714098/693812/700614/702805/697442/713191/700171/695741/706129/712439/6…
GO:0042127	regulation of cell proliferation	290	-1.56389	0.000404867	0.0229187	699748/574312/707540/705236/697188/708029/715453/707975/709253/710315/701000/693585/710914/701584/715812/721324/100430685/717866/707216/710548/703566/705474/695026/699472/714727/705825/718751/699469/717844/695625/711526/718982/702876/703010/712543/702288/704454/574320/697635/704382/705954/718537/697738/694139/706873/714309/718580/696054/700948/706485/716191/696248/706249/712388/710112/697290/6963…
GO:0010628	positive regulation of gene expression	397	-1.50042	0.000425352	0.0232632	696688/696356/709547/707606/709018/696274/613027/106998232/703165/697123/708444/718013/702192/706258/706403/100428675/696174/696216/696556/710170/709458/715919/709298/698609/100424131/708322/703393/715762/695064/711799/709702/721900/700742/717608/699871/714901/717395/710214/718320/714098/696091/703331/693812/718337/715116/700614/704121/695051/702805/700341/697442/704035/714203/713191/720965/69676…
GO:0050808	synapse organization	98	1.82501	0.000427069	0.0232632	719673/693974/693425/711238/715127/696294/715514/719338/696976/695637/697484/694193/710932/715546/697755/715801/695864/714274/704737/574380/574113/694410/713419/693419/704923/699444/708707/697504/641444/574216/714534/704351/712135/718204/697716/707244/704857/574194/697368
GO:0097529	myeloid leukocyte migration	29	-1.98966	0.000476586	0.0250897	712225/718302/697290/704993/710820
GO:1990266	neutrophil migration	13	-2.00099	0.000477982	0.0250897	718302/697290/710820
GO:0030279	negative regulation of ossification	13	-1.99279	0.000521435	0.0268818	702876/713160/706873/710290/712299/696339
GO:0002682	regulation of immune system process	240	-1.58584	0.000557873	0.0280161	710277/697263/696943/707828/695984/699748/717427/707540/708029/707975/711635/709667/100428720/712849/710914/696362/701584/718970/705719/707216/708391/696759/705731/702990/711024/699472/712225/702656/699586/708589/702876/718017/703010/701837/698314/710629/696874/707580/718307/716319/714309/703101/705404/718580/711712/702077/705080/719253/699705/693402/703613/697954/719092/697482/706249/703166/6972…
GO:0035295	tube development	195	-1.62472	0.000562846	0.0280161	716082/712787/100431028/574269/707977/694362/702410/695984/706283/715615/574312/707540/707686/706180/710315/710914/701584/718144/721324/717866/695026/697935/718751/711526/718982/699244/713160/693888/722072/706412/704382/695240/722845/714309/574329/697884/718580/696054/700948/712337/703613/718302/694428/706249/710760/697376/712388/707032/696339/703401/704993/709933
GO:0002443	leukocyte mediated immunity	50	-1.89294	0.000621498	0.0304113	695912/704322/709667/710315/708391/699144/574267/718017/707580/718307/703101/705404/718580/703613/697954/708225/719092/710820
GO:0002687	positive regulation of leukocyte migration	19	-1.98599	0.000645199	0.0310448	703734/703651/706455/712787/696362/712225/697290/704993/710820
GO:2000106	regulation of leukocyte apoptotic process	14	-1.97527	0.000727317	0.0344223	702656/697290/710820
GO:0007416	synapse assembly	40	1.98035	0.000741499	0.0345275	719673/693425/715127/715514/719338/695637/694193/704737/574380/713419/693419/704923/574216/714534/704351/718204
GO:1903311	regulation of mRNA metabolic process	78	-1.79694	0.000763466	0.0349861	720288/713147/705806/718331/701841/696356/704114/705832/702192/712880/711941/712996/694455/710170/704848/694448/694233/717608/714813/693812/701680/695911/697442/699079/701821/707828/695401/709819/703328/715453/697731/697127/713614/574247/709112/703566/702757/709224/700497/706486/700138/708735/716319/706873/714309/696054/705289
GO:0002697	regulation of immune effector process	63	-1.82528	0.000841378	0.0374227	696874/707580/703101/705404/693402/703613/697954/719092/703166/703928/710820
GO:0002683	negative regulation of immune system process	94	-1.74824	0.000842561	0.0374227	702656/699586/708589/702876/703010/701837/707580/714309/705404/693402/697954/719092/706249/703166/703928/709223/710820
GO:0008380	RNA splicing	138	-1.67289	0.00086068	0.0376482	709922/713147/710101/713033/701418/696023/697474/704114/705832/708590/711941/712996/719564/694455/708939/717115/100428826/695083/694448/697304/700742/717608/693812/695911/703099/705184/704469/709551/699079/693550/696401/712439/701821/699318/715267/715233/693589/695387/718256/704418/695401/693919/703328/713344/701044/708105/715453/694332/714261/697731/705071/697127/706898/702306/697773/574247/7148…
GO:0009887	animal organ morphogenesis	167	-1.62945	0.000880309	0.0379321	710548/705474/695026/697935/705825/106997040/702484/718751/711526/698639/708416/713160/722072/706412/704382/702111/701003/704954/718580/711712/696054/574206/700948/709493/700353/694349/697376/707032/710290/696339/706048/100427024
GO:0010212	response to ionizing radiation	38	-1.90763	0.000921439	0.0386516	718609/717378/707975/698993/711152/705074/695678/574267/695517/718017/712345/704382/705412/696672/710747/712080
GO:0008630	intrinsic apoptotic signaling pathway in response to DNA damage	39	-1.90374	0.000923783	0.0386516	695517/718017/703010/712345/696672/694428/722033/699632/710820
GO:1901568	fatty acid derivative metabolic process	18	-1.95538	0.000948457	0.03889	714982/712243/710740/699947/716671/722033/707990/710820
GO:0050864	regulation of B cell activation	21	-1.95601	0.000958908	0.03889	718017/716319/714309/697954/710820
GO:0071478	cellular response to radiation	52	-1.85097	0.000969892	0.03889	718609/717378/710277/707975/701660/698993/702484/711152/705074/695678/574267/695517/712345/704382/696672/710747/718006/712080/699632
GO:0051253	negative regulation of RNA metabolic process	289	-1.51388	0.00106112	0.0419651	704331/707336/707912/694719/695909/701864/712682/106994881/710425/693787/696274/702945/695801/703866/703165/702192/712880/715789/711357/706258/100428675/705346/722434/705464/703752/704871/715919/700838/710948/695064/716287/694233/696507/697637/714901/711829/710214/714098/693812/700614/702805/697442/713191/706129/712439/693866/701821/718609/718890/710277/697263/713843/714655/695831/702410/718501/7…
GO:0051276	chromosome organization	325	-1.48692	0.00115299	0.0449822	720288/705636/708066/700738/694184/694955/701209/696361/722123/704808/703733/697636/706362/701994/695909/702251/701017/701863/106998232/703866/718013/696945/711357/706258/706403/712149/100426110/697882/715919/707353/695119/715705/710481/698073/711799/717608/696507/697637/699382/696131/715701/710214/694005/718320/696751/707250/710371/706838/718337/702030/711173/711949/700614/702805/721999/699474/7…
GO:2001234	negative regulation of apoptotic signaling pathway	56	-1.82134	0.00121611	0.0454077	715919/700838/710948/709350/700062/718609/697263/715615/701660/710508/701584/697935/699469/698325/707539/703010/704382/722061/694428/706037/718787/697290/710820
GO:0051704	multi-organism process	316	-1.48894	0.00122173	0.0454077	708813/702410/717182/715615/717427/574312/704257/715453/703191/716337/712617/710315/708602/717902/699835/708743/718970/705719/720906/709520/705731/712256/694987/703566/704464/705474/709137/695026/717996/706300/699472/697935/613030/702484/700138/700184/695625/718982/574267/699244/715186/713938/718017/707590/697635/700934/707599/696874/714082/716614/707580/707166/707589/705404/704579/699705/712337/…
GO:0002690	positive regulation of leukocyte chemotaxis	13	-1.93673	0.00122802	0.0454077	703734/703651/712787/696362/712225/704993/710820
GO:0016485	protein processing	59	-1.80996	0.0012282	0.0454077	702824/716905/718751/699469/702851/696426/714942/694179/699705/700948/693402/703613/106996937/712299/703928
GO:0006518	peptide metabolic process	306	-1.4947	0.00124254	0.0454077	701680/700304/704141/715760/574314/695051/697442/705007/701945/720965/706322/704630/700913/717378/698640/713920/712968/706306/718501/703328/697219/715453/709030/699189/703455/713038/710508/706548/695309/710590/700303/697081/699809/701522/694247/714864/707845/695951/700688/716796/697612/698998/706792/707902/706896/708419/100270700/106997040/700138/720273/702851/700902/701366/696426/703957/707449/7…
GO:0002449	lymphocyte mediated immunity	39	-1.87372	0.00127992	0.0461891	695912/704322/709667/710315/708391/574267/718017/707580/718307/703101/705404/718580/703613/697954/710820
GO:2000113	negative regulation of cellular macromolecule biosynthetic process	322	-1.48175	0.00129691	0.0462246	704331/707336/707912/694719/695909/701864/712682/106994881/710425/693787/696274/710239/702945/695801/703866/703165/702192/712880/715789/711357/706258/100428675/705346/722434/705464/710170/703752/704871/715919/700838/704848/695119/710948/695064/717238/716287/714645/696507/697637/714901/715701/711829/714813/710214/714098/701680/700304/704141/700614/702805/713191/700171/720965/695741/706129/712439/7…
GO:0006412	translation	257	-1.52211	0.00132114	0.046514	700304/704141/715760/574314/695051/697442/701945/720965/706322/704630/700913/717378/713920/712968/706306/718501/703328/697219/715453/709030/699189/703455/706548/695309/710590/697081/699809/694247/714864/707845/700688/716796/697612/698998/706792/706896/708419/100270700/106997040/700138/720273/700902/701366/703957/707449/700869/699952/702783/100270701/701255/697513/695698/106994970/697033/712543/70…
GO:0051094	positive regulation of developmental process	271	-1.51163	0.00138381	0.0475958	698314/706412/574320/704382/705954/715446/704954/699173/706962/714309/708425/705404/718580/702077/696054/703613/706485/699524/706037/712887/702350/700353/710760/722033/694349/574374/707032/703401/706048/709933/710820
GO:0051291	protein heterooligomerization	12	-1.92684	0.00138627	0.0475958	716950/709493/574374/710820
GO:0009314	response to radiation	100	-1.69971	0.00140133	0.0475958	709475/715919/713952/715705/704290/700942/696720/715701/574203/100428127/700938/718609/717378/710277/707977/699748/574312/707975/701660/695157/699028/698993/702484/722059/711152/705074/695678/574267/696476/695517/718017/712345/574320/704382/705412/696672/710747/718006/712080/699632
GO:0031348	negative regulation of defense response	37	-1.87091	0.00144624	0.048357	715230/696509/703166/722033/703928/709223
GO:0080134	regulation of response to stress	297	-1.49176	0.00145724	0.048357	712439/718609/715233/697569/717378/712787/698134/701676/697263/696943/704322/707163/715615/717427/707540/697188/708029/715453/707975/701660/711635/695157/712849/713053/701584/699809/718970/693786/705705/705719/717866/708391/695870/709112/699329/700232/699472/706941/716125/702484/700138/716612/574267/707539/703010/701837/712345/705412/710629/707580/700825/703101/707589/715230/705080/696054/719253/…
