# Supplementary material for: Long-Term Fluoxetine Administration Causes Substantial Lipidome Alteration of the Juvenile Macaque Brain
Source: Int J Mol Sci. 2021 Jul 28;22(15):8089. doi: 10.3390/ijms22158089 (PMC8348031; doi:10.3390/ijms22158089)
Supplement: Supplementary file 1 [file ijms-22-08089-s001.zip › S11.xlsx]

## Sheet: Sheet1
KEGG compound	LIPID MAPS compound
C00022	LMFA01060077
C00024	LMFA07050281
C00033	LMFA01010002
C00040	LMFA07050000
C00042	LMFA01170043
C00083	LMFA07050345
C00091	LMFA07050370
C00100	LMFA07050364
C00109	LMFA01060002
C00110	LMPR03080015
C00129	LMPR01010008
C00136	LMFA07050292
C00141	LMFA01020274
C00154	LMFA07050360
C00157	LMGP01010000
C00162	LMFA01010000
C00163	LMFA01010003
C00164	LMFA01060003
C00187	LMST01010001
C00187	LMST01010081
C00187	LMST01010093
C00195	LMSP02010000
C00203	LMSL01010002
C00219	LMFA01030001
C00219	LMFA01030003
C00235	LMPR01010001
C00246	LMFA01010004
C00248	LMFA08010006
C00249	LMFA01010001
C00269	LMGP13010000
C00280	LMST02020007
C00319	LMSP01010001
C00332	LMFA07050030
C00334	LMFA01100039
C00341	LMPR0102010001
C00344	LMGP04010000
C00348	LMPR03020006
C00350	LMGP02010000
C00356	LMFA07050209
C00376	LMPR01090002
C00381	LMPR03070004
C00383	LMFA01170041
C00389	LMPK12110004
C00399	LMPR02010001
C00399	LMPR02010002
C00399	LMPR02010004
C00399	LMPR02010005
C00400	LMPR0102090001
C00410	LMST02030159
C00412	LMFA07050369
C00416	LMGP10010000
C00416	LMGP10050042
C00416	LMGP10050043
C00416	LMGP10050044
C00418	LMFA01050352
C00422	LMGL03010000
C00427	LMFA03010010
C00431	LMFA01100040
C00448	LMPR0103010002
C00468	LMST02010004
C00473	LMPR01090001
C00477	LMST01010210
C00490	LMFA01170063
C00509	LMPK12140001
C00517	LMFA06000088
C00521	LMPR0102090002
C00523	LMST02020001
C00527	LMFA07050324
C00535	LMST02020002
C00540	LMFA07050294
C00550	LMSP03010000
C00553	LMPR0102090003
C00579	LMFA08010019
C00584	LMFA03010003
C00584	LMFA03010008
C00599	LMST01010015
C00621	LMPR03090023
C00630	LMFA07050331
C00639	LMFA03010002
C00639	LMFA03010077
C00641	LMGL02010000
C00659	LMFA01050501
C00671	LMFA01020275
C00674	LMST02020085
C00681	LMGP10050000
C00683	LMFA07050164
C00695	LMST04010001
C00696	LMFA03010004
C00696	LMFA03010007
C00712	LMFA01030002
C00712	LMFA01030763
C00725	LMFA01130001
C00735	LMST02030001
C00751	LMPR0106010002
C00762	LMST02030090
C00774	LMPK12120525
C00803	LMFA01010005
C00808	LMPR0102120001
C00823	LMFA05000061
C00827	LMFA07050339
C00836	LMSP01020001
C00843	LMPR0102090004
C00848	LMPR0102090064
C00859	LMPR0104170001
C00877	LMFA07050307
C00882	LMFA07050315
C00891	LMST02030162
C00892	LMST02030174
C00894	LMFA07050282
C00899	LMPR01090005
C00900	LMFA01050472
C00909	LMFA03020023
C00951	LMST02010001
C00959	LMFA03010131
C00961	LMPK10000001
C00964	LMPR0102090005
C00989	LMFA01050006
C01053	LMFA01050458
C01054	LMPR0106010010
C01061	LMFA01170066
C01089	LMFA01050005
C01092	LMFA01060168
C01110	LMFA01060169
C01120	LMSP01050002
C01123	LMPR0102090006
C01124	LMST02030091
C01136	LMFA08010023
C01164	LMST01010069
C01176	LMST02030161
C01180	LMFA01060170
C01189	LMST01010089
C01190	LMSP0501AA00
C01191	LMPR03080011
C01194	LMGP06010000
C01216	LMFA01050486
C01227	LMST02020021
C01230	LMPR03030005
C01241	LMGP0201AA00
C01246	LMPR03080014
C01255	LMFA00000009
C01290	LMSP0501AB00
C01301	LMST04030164
C01303	LMPR02030031
C01312	LMFA03010087
C01375	LMPK04000003
C01387	LMFA11000002
C01389	LMPR0104010002
C01414	LMPR0104290001
C01433	LMPR0102070001
C01443	LMST01120022
C01457	LMPK04000004
C01477	LMPK12110005
C01499	LMPR0102010003
C01514	LMPK12110006
C01530	LMFA01010018
C01545	LMFA06000028
C01554	LMST02020056
C01561	LMST03020246
C01571	LMFA01010010
C01585	LMFA01010006
C01595	LMFA01030120
C01601	LMFA01010009
C01607	LMPR0104010004
C01618	LMST02020081
C01633	LMFA05000062
C01661	LMPK13050001
C01673	LMST03020258
C01694	LMST01030093
C01699	LMPR0104170002
C01709	LMPK12140003
C01712	LMFA01030073
C01724	LMST01010017
C01745	LMPK13090001
C01747	LMSP07000001
C01753	LMST01040129
C01754	LMPK04000005
C01765	LMPR0102120003
C01766	LMPR0102120004
C01767	LMPR0102090007
C01780	LMST02030026
C01789	LMST01030096
C01789	LMST01030097
C01802	LMST01010016
C01802	LMST01010090
C01816	LMFA11000003
C01826	LMFA01100041
C01832	LMFA07050340
C01838	LMFA06000098
C01839	LMPK13010001
C01842	LMFA08010002
C01844	LMFA05000695
C01848	LMPK05000003
C01849	LMPK05000004
C01852	LMPR0102070002
C01860	LMPR0103180001
C01868	LMPR0102120049
C01875	LMFA12000002
C01885	LMGL01010000
C01895	LMPK14000002
C01902	LMST01100008
C01907	LMPK13050002
C01912	LMPK04000006
C01921	LMST05030001
C01933	LMFA01100042
C01943	LMST01010124
C01944	LMFA07050355
C01946	LMPK04000007
C01949	LMFA12000003
C01951	LMPR0102090056
C01953	LMST02030088
C01968	LMPR03010007
C02004	LMPR0103270003
C02034	LMPR0104170039
C02035	LMPR0104170004
C02050	LMFA07050060
C02050	LMFA07050343
C02059	LMPR02030028
C02094	LMPR01070001
C02108	LMPR0102120043
C02117	LMPR0104010016
C02123	LMFA01170064
C02140	LMST02030186
C02141	LMST01100011
C02154	LMFA07050189
C02165	LMFA03020001
C02165	LMFA03020004
C02165	LMFA03020030
C02166	LMFA03020003
C02167	LMFA01170065
C02185	LMPR02010037
C02197	LMST02020084
C02198	LMFA03030001
C02198	LMFA03030015
C02206	LMPR0103190001
C02213	LMPR0102060023
C02249	LMFA07050288
C02255	LMGP13050000
C02261	LMFA01100043
C02277	LMFA05000001
C02283	LMPR0106150014
C02293	LMPR0103050003
C02314	LMFA03010025
C02344	LMPR0102120005
C02356	LMFA01100034
C02360	LMFA01170049
C02373	LMFA06000109
C02378	LMFA01100035
C02452	LMPR0102090008
C02462	LMPR0102120006
C02477	LMPR02020001
C02485	LMPR0102090009
C02498	LMFA05000703
C02513	LMST01010172
C02528	LMST04010032
C02533	LMPR0103050009
C02537	LMST02010029
C02538	LMST02010043
C02571	LMFA07070060
C02576	LMPR0102090010
C02588	LMPR01090013
C02592	LMST05040003
C02592	LMST05040018
C02630	LMFA01050483
C02632	LMFA01020071
C02633	LMST01010209
C02645	LMFA03020034
C02656	LMFA01170051
C02657	LMPK13010002
C02678	LMFA01170009
C02679	LMFA01010012
C02681	LMST01020036
C02686	LMSP0501AC00
C02737	LMGP03010000
C02744	LMSP08000002
C02759	LMPR0102120007
C02771	LMPR0103190002
C02785	LMPR02030029
C02821	LMST02030093
C02822	LMST05020020
C02838	LMFA07070002
C02862	LMFA07070003
C02862	LMFA07070054
C02868	LMPK13080001
C02934	LMSP01020002
C02939	LMFA07050336
C02943	LMPR0106150012
C02944	LMFA07050302
C02952	LMPR0102120042
C02960	LMSP02050000
C02970	LMPR03020007
C02982	LMPR0104010015
C02990	LMFA07070004
C03017	LMFA07070005
C03017	LMFA07070105
C03027	LMST02020057
C03033	LMST05010004
C03033	LMST05010020
C03033	LMST05010055
C03033	LMST05010057
C03033	LMST05010058
C03033	LMST05010059
C03033	LMST05010060
C03033	LMST05010061
C03033	LMST05010062
C03033	LMST05010063
C03033	LMST05010064
C03033	LMST05010065
C03033	LMST05010066
C03033	LMST05010067
C03033	LMST05050028
C03037	LMPR0102120008
C03037	LMPR0102120045
C03045	LMFA01050485
C03069	LMFA07050232
C03087	LMFA01030987
C03091	LMST01010205
C03092	LMPR0102090065
C03107	LMFA07040067
C03115	LMPR0103010023
C03190	LMPR0102120009
C03195	LMFA02000237
C03197	LMFA01050243
C03197	LMFA01050463
C03205	LMST02030087
C03207	LMST02030163
C03220	LMPR0103010013
C03221	LMFA07050176
C03226	LMPR02010036
C03231	LMFA07050235
C03238	LMST01010174
C03242	LMFA01030158
C03273	LMFA01060161
C03299	LMFA07070006
C03313	LMPR02030030
C03341	LMFA01060171
C03345	LMFA07050191
C03425	LMFA07010880
C03427	LMPR01070253
C03428	LMPR0106010003
C03448	LMPR0102120048
C03455	LMPR01090052
C03460	LMFA07050350
C03461	LMPR0103010012
C03467	LMFA01020276
C03508	LMFA01060172
C03543	LMPR03030004
C03561	LMFA07050212
C03577	LMFA03020025
C03577	LMFA03020062
C03579	LMPR0104170005
C03582	LMPK13090005
C03588	LMST02030096
C03594	LMST01010013
C03640	LMSP01060001
C03642	LMST05020003
C03656	LMFA01060173
C03676	LMFA01170071
C03681	LMST02030170
C03683	LMPK10000002
C03686	LMPK10000003
C03692	LMGL0501AA00
C03724	LMFA07050366
C03747	LMST02030184
C03748	LMST02030182
C03772	LMST02020058
C03845	LMST01010096
C03855	LMST01010173
C03892	LMGP05010000
C03910	LMST01040151
C03917	LMST02020042
C03930	LMPR0106150011
C03935	LMST02010031
C03944	LMPK10000004
C03962	LMPR0102090060
C03963	LMST01080007
C03974	LMGP1005AA00
C03981	LMFA01170061
C03990	LMST04010003
C04046	LMGL0501AB00
C04056	LMFA01030118
C04070	LMPR0104170033
C04084	LMST01031018
C04104	LMFA01050469
C04108	LMST02030181
C04145	LMPR03030007
C04146	LMPR01070226
C04181	LMFA01020277
C04216	LMPR03030006
C04217	LMPR0105010014
C04218	LMFA01160001
C04230	LMGP01050000
C04230	LMGP01050138
C04230	LMGP01050139
C04230	LMGP01050140
C04230	LMGP01050141
C04230	LMGP01050142
C04230	LMGP01050143
C04230	LMGP01050144
C04233	LMGP0105AA00
C04237	LMFA01020278
C04272	LMFA01050453
C04295	LMST02020005
C04300	LMST05010026
C04308	LMGP0201AB00
C04315	LMGL0401AA00
C04317	LMGP01060014
C04324	LMFA01170072
C04348	LMFA07050348
C04373	LMST02020059
C04379	LMST02030160
C04416	LMST01031014
C04424	LMFA08010022
C04433	LMFA05000099
C04435	LMPR0102020001
C04438	LMGP02050000
C04453	LMST01010208
C04465	LMFA01160002
C04483	LMST04010040
C04507	LMPR03030010
C04509	LMPR03030009
C04518	LMST02030183
C04529	LMFA01170075
C04530	LMST01010207
C04555	LMST05020001
C04555	LMST05020010
C04574	LMPR03030008
C04577	LMFA03060051
C04590	LMGP10060002
C04594	LMFA02000281
C04654	LMFA03010146
C04655	LMFA01170074
C04672	LMFA02000053
C04676	LMST02020061
C04685	LMFA03010005
C04686	LMFA03010160
C04716	LMST01080008
C04717	LMFA02000034
C04722	LMST04030001
C04741	LMFA03010134
C04741	LMFA03020068
C04742	LMFA03060001
C04742	LMFA03060030
C04742	LMFA03060080
C04758	LMFA03010206
C04780	LMFA07010992
C04785	LMFA02000114
C04793	LMST02020062
C04797	LMFA01170073
C04805	LMFA03060002
C04805	LMFA03060005
C04805	LMFA03060024
C04805	LMFA03060084
C04806	LMST05010006
C04806	LMST05010027
C04814	LMST01010203
C04822	LMFA03060037
C04834	LMFA01020279
C04834	LMFA01070019
C04835	LMFA03010205
C04840	LMST01010175
C04844	LMST02020063
C04849	LMFA03080012
C04853	LMFA03020018
C04859	LMST01090002
C04867	LMFA01070020
C04872	LMGL0501AC00
C05028	LMST02030097
C05086	LMPK14000003
C05103	LMST01010202
C05107	LMST01010121
C05108	LMST01010176
C05109	LMST01010087
C05110	LMST01010197
C05122	LMST05040001
C05126	LMFA07010836
C05138	LMST02030089
C05139	LMST02020064
C05140	LMST02020065
C05141	LMST02010003
C05151	LMPR0104330002
C05260	LMFA07050257
C05261	LMFA07050256
C05262	LMFA07050158
C05263	LMFA07050013
C05263	LMFA07050247
C05265	LMFA07050239
C05266	LMFA07050160
C05267	LMFA07050016
C05267	LMFA07050249
C05268	LMFA07050156
C05269	LMFA07050242
C05270	LMFA07050328
C05271	LMFA07050393
C05272	LMFA07050144
C05273	LMFA07050396
C05274	LMFA07050022
C05274	LMFA07050313
C05275	LMFA07050391
C05276	LMFA07050394
C05279	LMFA07050375
C05284	LMST02020066
C05290	LMST02020067
C05291	LMST02020068
C05293	LMST02020069
C05294	LMST02020070
C05296	LMST02020071
C05297	LMST02020083
C05298	LMST02010032
C05299	LMST02010033
C05300	LMST02010041
C05301	LMST02010027
C05302	LMST02010035
C05356	LMFA03060012
C05356	LMFA03060108
C05413	LMPR01070254
C05414	LMPR01070084
C05414	LMPR01070299
C05421	LMPR01070255
C05425	LMST01010052
C05427	LMPR0104010017
C05430	LMPR01070256
C05431	LMPR01070086
C05432	LMPR01070257
C05433	LMPR01070011
C05433	LMPR01070258
C05434	LMPR01070259
C05435	LMPR01070260
C05437	LMST01010066
C05439	LMST01010206
C05440	LMST01031015
C05441	LMST03010001
C05442	LMST01040123
C05443	LMST03020001
C05444	LMST04030020
C05445	LMST04030162
C05448	LMFA07050196
C05450	LMFA07050201
C05451	LMST04030112
C05452	LMST04030109
C05453	LMST04030113
C05454	LMST04030035
C05455	LMST04030123
C05458	LMST04030135
C05462	LMST05030003
C05462	LMST05030008
C05464	LMST05030006
C05465	LMST05040005
C05468	LMST05020004
C05469	LMST02030095
C05470	LMST02030098
C05472	LMST02030143
C05476	LMST02030100
C05479	LMST02030146
C05480	LMST02030175
C05485	LMST02030167
C05488	LMST02030086
C05489	LMST02030166
C05498	LMST02030168
C05499	LMST04030176
C05500	LMST01010201
C05501	LMST01010200
C05502	LMST01010086
C05502	LMST01010144
C05503	LMST05010007
C05504	LMST05010008
C05520	LMFA01100036
C05631	LMPK12140002
C05668	LMFA07050226
C05681	LMSP04000000
C05715	LMFA01100037
C05717	LMFA01100038
C05745	LMFA07060004
C05746	LMFA07060005
C05747	LMFA07060006
C05748	LMFA07060007
C05749	LMFA07060039
C05750	LMFA07060008
C05751	LMFA07060009
C05752	LMFA07060010
C05753	LMFA07060011
C05754	LMFA07060012
C05755	LMFA07060013
C05756	LMFA07060014
C05757	LMFA07060015
C05758	LMFA07060016
C05759	LMFA07060017
C05760	LMFA07060018
C05762	LMFA07060019
C05763	LMFA07060020
C05764	LMFA07060040
C05799	LMFA01010007
C05901	LMPK13090006
C05903	LMPK12110003
C05904	LMPK12010003
C05905	LMPK12010002
C05908	LMPK12010001
C05918	LMPR01090006
C05919	LMPR01090007
C05944	LMFA08020198
C05949	LMFA03020024
C05950	LMFA03020016
C05951	LMFA03020006
C05951	LMFA03020077
C05952	LMFA03020002
C05952	LMFA03020075
C05953	LMFA03010035
C05953	LMFA03010100
C05954	LMFA03010018
C05955	LMFA03010133
C05956	LMFA03010009
C05957	LMFA03010019
C05958	LMFA03010020
C05959	LMFA03010036
C05959	LMFA03010176
C05960	LMFA03010026
C05961	LMFA03010001
C05961	LMFA03010037
C05962	LMFA03010012
C05963	LMFA03030002
C05963	LMFA03030010
C05964	LMFA03030004
C05964	LMFA03030014
C05965	LMFA03060013
C05966	LMFA03060014
C05973	LMGP0205AA00
C05974	LMGP0305AA00
C05980	LMGP12010000
C05984	LMFA01050004
C05984	LMFA01050342
C05989	LMFA07050347
C05998	LMFA07050222
C06000	LMFA07050157
C06007	LMFA01050452
C06008	LMFA01020280
C06010	LMFA01050460
C06037	LMGL0501AD00
C06038	LMGL0501AE00
C06040	LMGL0501AF00
C06062	LMSP03020000
C06070	LMPR0102070004
C06071	LMPR0102070005
C06074	LMPR0102010005
C06075	LMPR0102090062
C06083	LMPR0106210001
C06083	LMPR0106220001
C06087	LMPR0104050001
C06089	LMPR0104030001
C06090	LMPR0104130002
C06093	LMPR0104170040
C06094	LMPR0104170007
C06095	LMPR0104170008
C06096	LMPR0104170036
C06098	LMPR01070261
C06099	LMPR0102090013
C06104	LMFA01170048
C06123	LMFA06000112
C06124	LMSP01050001
C06125	LMSP06020000
C06125	LMSP06020002
C06125	LMSP06020009
C06125	LMSP06020010
C06125	LMSP06020015
C06126	LMSP0509AA00
C06127	LMSP0602AM00
C06128	LMSP0601AA00
C06201	LMFA01170062
C06255	LMFA01060004
C06304	LMPR0102120011
C06306	LMPR0102120012
C06307	LMPR0102120013
C06309	LMPR04000002
C06314	LMFA03040001
C06315	LMFA03040002
C06340	LMST01010057
C06340	LMST01010088
C06341	LMST04030081
C06390	LMST02030172
C06391	LMST02030171
C06392	LMST02030164
C06394	LMPR0103330001
C06423	LMFA01010008
C06424	LMFA01010014
C06425	LMFA01010020
C06426	LMFA01030141
C06427	LMFA01030152
C06427	LMFA01030153
C06428	LMFA01030759
C06428	LMFA01030761
C06429	LMFA01030185
C06438	LMFA03010049
C06439	LMFA03010135
C06462	LMFA03020009
C06475	LMFA03010137
C06476	LMFA03010138
C06551	LMFA08020193
C06562	LMPK12020001
C06571	LMPK07000004
C06572	LMPK06000001
C06573	LMPK06000002
C06575	LMPR0102090014
C06616	LMPK04000009
C06624	LMPK07000005
C06626	LMPK07000006
C06627	LMPK07000007
C06633	LMPK04000010
C06634	LMPK04000011
C06653	LMPK04000012
C06654	LMPK07000008
C06686	LMPK13060001
C06689	LMPK14000004
C06715	LMFA07050251
C06733	LMPR01070298
C06734	LMPR01070297
C06736	LMFA07050303
C06737	LMFA07050395
C06749	LMFA07050271
C06761	LMFA01060174
C06762	LMFA01050343
C06770	LMPK14000005
C06800	LMPK10000006
C06838	LMPK04000013
C06854	LMPK14000006
C06912	LMPK04000014
C06940	LMFA08020169
C06955	LMST01120018
C06973	LMPK07000001
C07004	LMST02030103
C07119	LMST02030176
C07120	LMST02030177
C07198	LMST02020029
C07225	LMPK07000002
C07254	LMST02010044
C07271	LMPR0102090015
C07276	LMPR0102090016
C07288	LMFA05000566
C07338	LMFA02000115
C07343	LMFA07050185
C07354	LMFA02000224
C07355	LMFA01050451
C07355	LMFA02000225
C07357	LMFA02000226
C07369	LMST02030179
C07370	LMST02030180
C07394	LMPR0104390001
C07534	LMST02010036
C07578	LMPK13120001
C07580	LMPK13120002
C07597	LMFA08020175
C07601	LMPR0104540001
C07602	LMPR0104540002
C07603	LMPR0104540003
C07604	LMPR0104540004
C07606	LMPK13040001
C07609	LMPR0103090002
C07619	LMST02010037
C07629	LMST02030104
C07632	LMST02020052
C07632	LMST02020053
C07635	LMST02020023
C07667	LMPR0103330002
C07711	LMST03020222
C07874	LMFA07010721
C07880	LMST04010035
C07880	LMST04010039
C07909	LMPK06000003
C08031	LMPK04000015
C08057	LMPK14000007
C08127	LMST04030163
C08151	LMST02030118
C08153	LMST02030119
C08156	LMST02020074
C08157	LMST02020075
C08158	LMST02020076
C08173	LMST02030120
C08176	LMST02030121
C08186	LMST02030122
C08260	LMFA01170022
C08261	LMFA01170054
C08262	LMFA01020181
C08277	LMFA01170006
C08278	LMFA01170001
C08279	LMFA01020030
C08281	LMFA01010022
C08314	LMFA01050527
C08315	LMFA01030147
C08316	LMFA01030089
C08316	LMFA01030090
C08317	LMFA01050039
C08318	LMFA02000227
C08319	LMFA02000273
C08320	LMFA01010024
C08321	LMFA01140002
C08322	LMFA01030051
C08323	LMFA01030092
C08357	LMST05020005
C08358	LMST05020006
C08359	LMST05020007
C08362	LMFA01030056
C08362	LMFA01030057
C08363	LMFA01030066
C08364	LMFA01030923
C08367	LMFA01030076
C08367	LMFA01030077
C08368	LMFA02000282
C08374	LMFA11000004
C08375	LMFA05000097
C08377	LMFA12000006
C08378	LMFA05000096
C08379	LMFA12000005
C08380	LMFA12000004
C08384	LMFA11000005
C08386	LMFA12000008
C08388	LMFA11000006
C08394	LMFA12000007
C08396	LMFA08020165
C08402	LMFA05000647
C08446	LMFA07010935
C08447	LMFA05000649
C08449	LMFA05000658
C08450	LMFA05000689
C08453	LMFA07010713
C08458	LMFA05000697
C08470	LMFA05000646
C08482	LMFA02020013
C08487	LMFA07010884
C08490	LMFA02020009
C08499	LMFA06000117
C08546	LMFA07011026
C08553	LMFA05000693
C08558	LMFA13010032
C08579	LMPR01070262
C08580	LMPR01070263
C08583	LMPR01070264
C08584	LMPR01070265
C08586	LMPR01070266
C08587	LMPR01070267
C08590	LMPR01070268
C08591	LMPR01070269
C08594	LMPR01070271
C08596	LMPR01070300
C08599	LMPR01070273
C08601	LMPR01070030
C08601	LMPR01070043
C08601	LMPR01070274
C08602	LMPR01070275
C08603	LMPR01070276
C08605	LMPR01070277
C08606	LMPR01070290
C08610	LMPR01070280
C08611	LMPR01070281
C08614	LMPR01070282
C08615	LMPR0106170001
C08616	LMPR0106150015
C08627	LMPR04000003
C08628	LMPR0106130001
C08630	LMPR0106130002
C08635	LMST01160016
C08636	LMPR0106180006
C08716	LMPK12010004
C08726	LMPK12010006
C08727	LMPK12010005
C08748	LMPR0106100001
C08771	LMPR0106110001
C08778	LMPR0106110002
C08793	LMST01010103
C08794	LMST01010104
C08795	LMST01010105
C08796	LMST01010106
C08797	LMST01010107
C08798	LMST01010108
C08799	LMST01010109
C08800	LMST01010110
C08801	LMST01010111
C08802	LMST01010112
C08803	LMST01010113
C08804	LMST01010114
C08805	LMST01010115
C08806	LMST01010116
C08810	LMST01040152
C08813	LMST01030098
C08813	LMST01030114
C08816	LMST01040153
C08819	LMST01010194
C08825	LMST01010094
C08829	LMST01031017
C08834	LMST01010198
C08835	LMST01010195
C08837	LMST02030165
C08840	LMST01040248
C08841	LMST01160017
C08842	LMST01160018
C08842	LMST01160020
C08848	LMST01120016
C08856	LMST01120011
C08858	LMST01120013
C08861	LMST01120012
C08862	LMST01120015
C08866	LMST01120017
C08868	LMST01130006
C08874	LMST01120014
C08876	LMST01120021
C08877	LMST01120010
C08879	LMST01130005
C08880	LMST01130007
C08882	LMST01120019
C08885	LMST01080006
C08896	LMST01080004
C08913	LMST01080005
C08920	LMST01100009
C08932	LMPR0106150009
C08950	LMPR0106150010
C08952	LMPR0106150006
C08964	LMPR0106150003
C08988	LMPR0106180007
C09010	LMPK13110001
C09016	LMPK13110002
C09049	LMPK13110003
C09118	LMPR0104080010
C09140	LMPR0104190001
C09143	LMPR0104330004
C09145	LMPR0105050001
C09155	LMPR0104330001
C09158	LMPK12100001
C09171	LMPR0104120002
C09275	LMPK12100002
C09289	LMPR0103190013
C09290	LMPR0103090013
C09291	LMPR0103420002
C09388	LMPR0103090003
C09403	LMPR0103090004
C09433	LMFA07010889
C09499	LMPR0103410003
C09523	LMPR0103420001
C09538	LMPR0103190003
C09545	LMPR0103190004
C09561	LMPR0103410001
C09621	LMPR0103060001
C09625	LMPR0103330003
C09627	LMPR0103250002
C09629	LMPR0103120001
C09630	LMPR0103690006
C09631	LMPR0103690007
C09633	LMPR0103410002
C09668	LMPR0103060003
C09672	LMPR0103090007
C09675	LMPR0103410006
C09676	LMPR0103410007
C09680	LMPR0103330004
C09684	LMPR0103110001
C09691	LMPR0103120002
C09694	LMPR0103010004
C09704	LMPR0103010005
C09719	LMPR0103800002
C09720	LMPR0103800003
C09723	LMPR0103190014
C09727	LMPK12020003
C09731	LMPK12030005
C09732	LMPK12140366
C09747	LMPR0103180002
C09750	LMPR0103060002
C09755	LMPK12140451
C09758	LMPK12040001
C09761	LMPK12040002
C09763	LMPK12040007
C09771	LMPR0102070006
C09773	LMPR0102070007
C09776	LMPR0102070008
C09777	LMPR0102070037
C09782	LMPR0102070009
C09783	LMPR0102070010
C09785	LMPR0102070011
C09788	LMPR0102070012
C09789	LMPK12140235
C09791	LMPR0102070013
C09792	LMPR0102070014
C09801	LMPR0102070015
C09802	LMPR0102070016
C09804	LMPR0102070017
C09821	LMFA07050275
C09837	LMPR0102120014
C09839	LMPR0102120015
C09840	LMPR0102090017
C09841	LMPR0102090018
C09842	LMPR0102060001
C09844	LMPR0102090019
C09847	LMPR0102010006
C09848	LMPR0102010007
C09849	LMPR0102010008
C09854	LMPR0102090061
C09859	LMPR0102120016
C09859	LMPR0102120031
C09863	LMPR0102010009
C09868	LMPR0102090020
C09871	LMPR0102010010
C09875	LMPR0102090021
C09877	LMPR0102090022
C09884	LMPR0102090023
C09885	LMPR0102090024
C09893	LMPR0102090025
C09894	LMPR0102060022
C09898	LMPR0102090026
C09900	LMPR0102090027
C09902	LMPR0102090028
C09906	LMPR0102120019
C09908	LMPR0102090029
C09938	LMPR0103330006
C09972	LMPK12030006
C09981	LMPK04000016
C10017	LMPK12040008
C10018	LMPK12040009
C10034	LMPK12040010
C10048	LMPK12040003
C10057	LMPK12040004
C10084	LMPK12110002
C10101	LMPK13060002
C10107	LMPK12110001
C10179	LMPK12040005
C10182	LMPK12040006
C10209	LMPK12030003
C10221	LMPK12030001
C10222	LMPK12030007
C10223	LMPK12030008
C10225	LMPK12030009
C10227	LMPK12030010
C10228	LMPK12030011
C10231	LMPK12030012
C10233	LMPK12030013
C10234	LMPK12030014
C10238	LMPK12030004
C10239	LMPK12030015
C10245	LMPK13090007
C10247	LMPK13090032
C10250	LMPK13090008
C10253	LMPK13090033
C10254	LMPK13090034
C10255	LMPK13090035
C10256	LMPK13090036
C10259	LMPK13090037
C10264	LMPK13090009
C10266	LMPK13090010
C10268	LMPK13090038
C10269	LMPK13090039
C10271	LMPK13090040
C10273	LMPK13090011
C10275	LMPK13090012
C10276	LMPK13090013
C10281	LMPK13090041
C10285	LMPK13090014
C10287	LMPK13090015
C10288	LMPK13090002
C10294	LMPK13040002
C10307	LMPK13040003
C10311	LMPK13040004
C10314	LMPK13040005
C10315	LMPK13040006
C10316	LMPK13040007
C10320	LMFA07010822
C10343	LMPK13040008
C10345	LMPK13040009
C10360	LMPK13040010
C10379	LMPK13040011
C10382	LMPK13040012
C10384	LMPK13040013
C10392	LMPK13040014
C10401	LMPK13040015
C10404	LMPK13040016
C10414	LMPK12100003
C10504	LMPK12100004
C10606	LMPK04000017
C10784	LMPK13120003
C10827	LMST01150015
C10944	LMFA08020168
C11002	LMFA01170018
C11047	LMPR0106100002
C11049	LMST01140002
C11060	LMPR0103050008
C11061	LMPR01090051
C11131	LMST05010009
C11132	LMST05010010
C11133	LMST05010011
C11134	LMST05010012
C11135	LMST05010013
C11136	LMST05010014
C11228	LMST02010038
C11237	LMST05010025
C11246	LMST05010016
C11251	LMST01020005
C11271	LMFA11000007
C11278	LMPK10000005
C11288	LMST05010017
C11289	LMST05010018
C11301	LMST05030004
C11338	LMPR0102120020
C11346	LMST05010019
C11354	LMFA01031001
C11356	LMPR0104010001
C11356	LMPR0104010003
C11361	LMFA03020078
C11361	LMFA03020079
C11382	LMPR0102120021
C11384	LMPR0102010011
C11386	LMPR0102010012
C11388	LMPR0102010013
C11395	LMPR0102090030
C11396	LMPR0102090031
C11397	LMPR0102090032
C11398	LMPR0102090033
C11399	LMPR0102090034
C11400	LMPR0102090035
C11401	LMPR0102090036
C11402	LMPR0102090058
C11412	LMPR0102090037
C11413	LMPR0102090038
C11414	LMPR0102090059
C11415	LMPR0102090039
C11416	LMPR0102090040
C11455	LMST01010149
C11508	LMST01031020
C11509	LMST01010204
C11512	LMFA02020010
C11513	LMST01100010
C11521	LMSL01010001
C11522	LMST01030100
C11591	LMPK13090003
C11612	LMPK14000008
C11645	LMPR0102070018
C11646	LMPR0102070019
C11648	LMPR0102070020
C11650	LMPR0102070021
C11651	LMPR0102070022
C11652	LMPR0102070023
C11653	LMPR0102070024
C11656	LMPR0102070025
C11657	LMPR0102070026
C11658	LMPR0102070027
C11659	LMPR0102070028
C11662	LMPR0102070029
C11663	LMPR0102070030
C11666	LMPR0102070031
C11667	LMPR0102070032
C11668	LMPR0102070033
C11669	LMPR0102070034
C11670	LMPR0102070035
C11671	LMPR0102070036
C11695	LMFA08040001
C11811	LMPR01010009
C11825	LMST02030185
C11837	LMFA08030002
C11839	LMFA08030003
C11841	LMFA08030004
C11842	LMFA08030005
C11844	LMFA08030006
C11845	LMFA08030007
C11853	LMPR0104170010
C11854	LMPR0104170011
C11855	LMPR0104170012
C11856	LMPR0104170013
C11857	LMPR0104170014
C11858	LMPR0104170015
C11859	LMPR0104170016
C11860	LMPR0104170017
C11861	LMPR0104170018
C11862	LMPR0104170019
C11863	LMPR0104170020
C11864	LMPR0104170021
C11865	LMPR0104170022
C11866	LMPR0104170023
C11867	LMPR0104170024
C11868	LMPR0104170025
C11869	LMPR0104170026
C11870	LMPR0104170027
C11871	LMPR0104170028
C11877	LMPR0104080001
C11878	LMPR0104050002
C11879	LMPR0104050007
C11880	LMPR0104050003
C11882	LMPR0104050006
C11889	LMPR0104050004
C11890	LMPR0104160002
C11893	LMPR0104190002
C11894	LMPR0104390002
C11895	LMPR0104390003
C11896	LMPR0104390004
C11897	LMPR0104390005
C11898	LMPR0104390006
C11901	LMPR0104030002
C11902	LMPR0104030003
C11905	LMPR0104170029
C11924	LMPR0102090041
C11936	LMFA07050229
C11937	LMPR0102090042
C11938	LMPR0102120022
C11939	LMPR0102120023
C11940	LMPR0102120024
C11941	LMPR0102120025
C11945	LMFA07050384
C11946	LMFA07050297
C11947	LMFA07050205
C11949	LMFA07050231
C11951	LMPR0102090043
C11952	LMPR0102090044
C11959	LMPK04000018
C11960	LMPK04000019
C11967	LMPK04000020
C11968	LMPK04000021
C11975	LMPK04000022
C11976	LMPK04000023
C11983	LMPK04000024
C11984	LMPK04000025
C11985	LMPK04000026
C11986	LMPK04000027
C11987	LMPK04000028
C11988	LMPK04000029
C11989	LMPK04000030
C11990	LMPK04000031
C11991	LMPK04000032
C11992	LMPK04000033
C11993	LMPK04000034
C11994	LMPK04000035
C11995	LMPK04000036
C11996	LMPK04000037
C11999	LMPK04000038
C12011	LMPK07000009
C12027	LMFA01060176
C12044	LMPK05000005
C12045	LMPK04000039
C12077	LMPR0104050012
C12078	LMPR0104050005
C12083	LMFA01030760
C12111	LMFA08020185
C12126	LMSP02020000
C12142	LMPR0103650003
C12144	LMSP01030001
C12153	LMPK04000040
C12154	LMPK04000041
C12155	LMPK06000004
C12156	LMPK06000005
C12176	LMPK05000006
C12246	LMPK05000007
C12247	LMPK05000008
C12289	LMFA07010919
C12295	LMPR0102010014
C12298	LMPR0102010015
C12300	LMPR0102090045
C12301	LMPR0102090046
C12302	LMPR0102090047
C12306	LMFA07010775
C12307	LMFA06000052
C12308	LMPR0104170030
C12348	LMFA07060021
C12349	LMFA07060022
C12350	LMFA07060023
C12351	LMFA07060024
C12352	LMFA07060025
C12353	LMFA07060026
C12354	LMFA07060027
C12355	LMFA07060028
C12356	LMFA07060029
C12357	LMFA07060030
C12358	LMFA07060031
C12359	LMFA07060032
C12360	LMFA07060033
C12361	LMFA07060034
C12362	LMFA07060035
C12363	LMFA07060036
C12364	LMFA07060037
C12365	LMFA07060038
C12429	LMPK13050003
C12430	LMPK13050004
C12433	LMPK13050005
C12450	LMFA07050365
C12656	LMST02030123
C12724	LMST02030124
C12753	LMPK04000042
C12796	LMPK05000001
C12811	LMST02030125
C12835	LMFA01090152
C12859	LMST02010039
C12888	LMST02030126
C12889	LMFA00000007
C12891	LMPK05000002
C12978	LMST01010098
C13037	LMST02030127
C13077	LMST02010040
C13358	LMST02030128
C13422	LMST02030129
C13431	LMPR01070291
C13433	LMPR01070284
C13508	LMGL0501AG00
C13526	LMPK13040017
C13550	LMST01010019
C13632	LMPK13090004
C13702	LMPK13090016
C13706	LMPK13090017
C13712	LMST02030130
C13795	LMFA01010013
C13802	LMFA03010142
C13807	LMFA03100001
C13808	LMFA03100002
C13809	LMFA03110001
C13832	LMFA09000002
C13842	LMFA01160003
C13843	LMFA03000004
C13843	LMFA03000006
C13846	LMFA08010003
C13946	LMFA01080008
C13947	LMFA01080009
C13949	LMFA01090044
C13958	LMFA01120002
C14044	LMPR01070293
C14045	LMPR01070294
C14143	LMFA07050284
C14145	LMFA07050117
C14209	LMST02010028
C14233	LMPK13090018
C14253	LMFA07010827
C14260	LMFA07010834
C14272	LMFA05000090
C14273	LMFA05000089
C14285	LMST01040252
C14341	LMPK13090042
C14475	LMST02020017
C14497	LMST02020054
C14515	LMPR0102120030
C14523	LMFA07010790
C14622	LMPK13090019
C14641	LMST01020003
C14641	LMST01020030
C14654	LMST02030148
C14662	LMPK13090020
C14677	LMST02030147
C14679	LMPK13090021
C14685	LMPK13090043
C14696	LMFA05000092
C14717	LMFA03010021
C14732	LMFA03060011
C14739	LMPK13090022
C14740	LMPK13090023
C14748	LMFA03060009
C14748	LMFA03060082
C14749	LMFA03060074
C14762	LMFA02000035
C14762	LMFA02000154
C14762	LMFA02000228
C14762	LMFA02000236
C14763	LMPK13090024
C14765	LMFA02000016
C14766	LMFA02000274
C14767	LMFA02000036
C14767	LMFA02000188
C14767	LMFA02000231
C14768	LMFA03080002
C14769	LMFA03050021
C14769	LMFA03080003
C14770	LMFA03080004
C14770	LMFA03090011
C14771	LMFA03050020
C14771	LMFA03080001
C14771	LMFA03080005
C14772	LMFA03050004
C14773	LMFA03050006
C14774	LMFA03050008
C14775	LMFA03050010
C14776	LMFA03060006
C14776	LMFA03060086
C14777	LMFA03060007
C14778	LMFA03060069
C14779	LMFA03060027
C14780	LMFA03060028
C14780	LMFA03060061
C14781	LMFA03080007
C14782	LMFA03050017
C14794	LMFA03110010
C14795	LMFA03010154
C14807	LMFA03060019
C14808	LMFA03090005
C14809	LMFA03090002
C14810	LMFA03090003
C14811	LMFA03090004
C14812	LMFA03060070
C14813	LMFA03080008
C14814	LMFA03050018
C14815	LMFA03060075
C14820	LMFA03060071
C14821	LMFA03060072
C14822	LMFA03060008
C14823	LMFA03060073
C14824	LMFA03060021
C14825	LMFA02000037
C14825	LMFA02000283
C14826	LMFA02000038
C14827	LMFA02000012
C14828	LMFA02000229
C14828	LMFA02000235
C14829	LMFA02000230
C14829	LMFA02000234
C14831	LMFA02000113
C14833	LMFA02000014
C15066	LMPK13090025
C15131	LMPK13090026
C15268	LMPK13090027
C15296	LMPK13090028
C15441	LMST01020008
C15457	LMPK13090029
C15492	LMPR01090047
C15493	LMPR01090019
C15493	LMPR01090022
C15509	LMPK12070004
C15516	LMST05040010
C15518	LMST04030168
C15519	LMST01010002
C15519	LMST01010018
C15519	LMST01010146
C15520	LMST04030166
C15559	LMST05030005
C15777	LMST01030115
C15780	LMST01030135
C15781	LMST01030099
C15808	LMST01010150
C15816	LMST01010167
C15857	LMPR01070295
C15988	LMFA02000238
C15989	LMFA00000008
C16014	LMPK13090030
C16028	LMPR0103330005
C16157	LMPR03020005
C16173	LMFA07050316
C16184	LMFA07010877
C16216	LMFA07050248
C16255	LMFA08020202
C16259	LMST05020018
C16260	LMST04030173
C16261	LMST05020017
C16300	LMFA01030169
C16300	LMFA01030357
C16308	LMFA01170002
C16328	LMFA07050382
C16332	LMFA07050381
C16336	LMFA07050380
C16513	LMFA04000044
C16522	LMFA01030378
C16526	LMFA01030085
C16527	LMFA01030178
C16529	LMFA07050372
C16533	LMFA01030405
C16534	LMFA01030407
C16535	LMFA01010019
C16536	LMFA01030060
C16537	LMFA01010015
C16604	LMPK13090031
C16648	LMFA01030982
C16649	LMFA01050496
C16651	LMFA01050494
C16653	LMFA01030968
C16654	LMFA01030946
C16679	LMPR01090054
C16680	LMPR01090055
C16681	LMPR01090017
C16752	LMFA07010774
C16939	LMPR0106180014
C17144	LMFA05000568
C18202	LMFA01030994
C19318	LMFA07010742
C05212	LMGP0102
C00958	LMGP0103
C04756	LMGP0203
C00165	LMGL0201
C02112	LMGL0101
C00638	LMFA0101
C00638	LMFA0103
C04475	LMGP0202
