# Supplementary material for: Long-Term Fluoxetine Administration Causes Substantial Lipidome Alteration of the Juvenile Macaque Brain
Source: Int J Mol Sci. 2021 Jul 28;22(15):8089. doi: 10.3390/ijms22158089 (PMC8348031; doi:10.3390/ijms22158089)
Supplement: Supplementary file 1 [file ijms-22-08089-s001.zip › S2.xlsx]

## Sheet: Sheet1
ID	100430343	697809	699402	700400	701238	699804	703713	700798	704910	705127	700679	705864	706329	701765	702348	708438	708852	703399	710062	697506	697890	694540	694412	694686	694804	695045	695276	695608	695837	696088	715019	702448	720712	703050	702815	702925	703288	703744	703518	703850	704628	704734	704946	722043	707972	722059	708377	722072	722101
41874	2.23615	4.2532	1.42156	3.30376	1.59283	4.1143	2.59204	2.43942	3.72564	1.21309	2.05096	4.45925	3.16505	2.0171	5.65189	2.88249	3.72005	7.37823	5.35108	1.64881	3.21096	3.4952	1.59362	2.41777	3.45508	5.31893	2.29823	3.80898	2.77103	2.6699	2.90483	5.90783	4.41823	6.36868	1.88703	3.38774	5.3361	1.92489	2.28821	1.64501	2.15623	2.51978	3.11874	4.27481	4.95508	3.11357	6.11344	3.55776	3.01476
41985	2.68994	4.43401	1.74716	3.68568	2.04918	4.11006	2.22866	2.37458	4.17538	1.93693	2.11197	4.58947	2.58724	2.30923	5.60882	3.07225	3.89321	7.55195	5.87113	1.56825	3.63817	3.54036	2.11162	2.633	4.30003	5.29686	2.53771	3.85643	3.05304	2.64896	3.23938	6.31745	4.97485	6.21305	2.28792	3.71655	5.29384	3.05951	2.82056	2.10346	2.57785	3.0525	3.51582	4.10751	4.65351	3.51629	5.94262	3.46395	3.23953
41916	1.79643	4.69326	1.84891	4.03225	2.16927	4.43747	2.53712	2.74698	4.55859	1.92287	2.49623	4.95126	3.04424	2.04661	5.79464	3.45093	3.97616	7.51511	6.05354	2.10409	3.58132	3.64	1.99952	3.09958	3.72211	5.56396	2.91789	4.01092	2.66812	2.74259	3.11625	6.62289	5.17973	6.15102	2.24926	3.41953	5.60723	3.58365	3.17573	1.8505	2.72773	3.23462	3.5834	4.0773	4.33412	3.26995	6.09002	3.22918	3.38231
41994	2.8349	4.54757	1.60501	4.01209	1.82783	4.34949	2.75782	2.63619	4.52405	1.51013	2.57631	4.67923	3.17185	2.01129	5.60726	3.38491	3.92557	7.47419	5.81105	2.20512	3.67984	3.68855	2.27411	3.32909	3.79737	5.42059	2.15065	3.89453	2.76861	2.48605	3.41368	6.26606	5.13914	6.15238	2.52746	3.66916	5.61697	3.19003	3.10582	2.07187	2.67082	3.02053	3.18508	3.99683	4.20435	3.17605	6.01002	3.10186	3.40766
42009	2.86727	4.72273	1.78903	4.35078	2.14185	4.4446	2.83263	2.76347	4.74606	1.83312	2.71376	5.00473	3.14965	1.98454	5.59997	3.5713	4.18603	7.55993	6.04899	2.0005	3.82919	3.5634	2.16428	3.49431	3.65379	5.39627	2.69988	3.94584	2.99554	2.54041	3.15159	6.64002	5.29301	6.02918	2.33168	3.58192	5.7263	3.39485	3.08168	1.67688	2.45398	2.92277	3.64663	4.16798	4.20445	3.19371	5.79331	3.02358	3.43764
41873	2.50235	4.77644	1.78557	3.92138	2.28004	4.34645	2.61854	2.78929	4.46018	1.9554	2.72004	4.59488	3.23256	2.01953	5.78595	3.62009	3.94293	7.35344	6.02741	1.94963	3.46001	3.73963	2.38525	3.10507	3.71925	5.55062	2.4572	4.06306	3.18636	2.49799	3.07071	6.51812	5.12339	5.96482	2.23972	3.65142	5.759	3.09154	3.00604	1.56095	2.64309	2.98312	3.4945	4.17572	4.1146	2.82758	5.90022	3.17436	3.64541
42000	3.07474	4.68814	2.15919	4.26477	2.06612	4.56797	2.90398	2.72472	4.50361	1.61258	2.4766	4.98947	3.65718	2.19985	5.63954	3.53691	3.96243	7.50897	5.91063	2.4457	3.43684	3.66713	2.14185	3.68547	3.68309	5.53559	2.70376	3.76871	2.63826	2.44007	3.08917	6.36084	5.1371	6.03654	2.23306	3.53672	5.81275	2.86228	2.88913	1.93892	2.69337	2.79914	3.48753	3.89109	3.82579	2.96798	5.8872	2.83214	3.48294
42072	2.98356	4.47626	1.88054	4.06728	2.15238	4.34735	2.74469	2.49901	4.57314	1.64908	2.63041	4.75163	3.57264	1.92545	5.57946	3.39365	3.7672	7.4902	6.00647	1.89111	3.44043	3.52752	1.54678	3.21684	3.55987	5.55426	2.45599	3.91297	2.76412	2.51797	3.09108	6.28739	5.0666	5.90719	2.11391	3.68081	5.61265	2.85049	2.6848	2.00214	2.25878	2.92041	3.41299	4.13619	4.04131	3.05863	5.9082	3.16583	3.33159
42035	2.54254	4.44241	1.74772	3.83486	2.04839	4.44934	2.78951	2.65882	4.35218	1.5894	2.4244	4.47866	2.82737	1.96399	5.67168	3.2794	3.92684	7.61009	5.54133	1.64001	3.46372	3.617	2.15776	2.83029	3.92244	5.34062	2.54161	3.93585	3.1997	2.51201	3.16577	6.26413	4.98519	6.04081	2.16524	3.64357	5.44142	2.82313	2.78959	2.1975	2.21892	2.79981	3.2427	4.32056	4.237	3.0129	5.91212	3.29176	3.22578
41867	3.09468	4.6556	1.78345	4.20089	2.1896	4.74567	3.00998	2.67047	4.65597	1.89044	2.82826	4.874	3.7602	2.76755	5.62846	3.79632	3.98969	7.38089	6.23279	2.2951	3.42509	3.68706	2.23416	3.19306	3.7023	5.59438	2.53855	3.92343	3.04464	2.20168	2.73542	6.63206	5.13536	6.01495	2.40574	3.52431	5.95232	3.11982	3.03329	1.70384	2.53553	3.08932	3.59818	4.23361	4.21955	2.88608	5.91506	3.18302	3.59626
42031	3.01356	4.5265	1.83333	4.45192	2.25289	4.49154	2.84831	2.35513	4.9343	1.65843	2.30755	5.11214	3.11949	2.16834	5.54143	3.70384	4.06691	7.5546	5.95448	2.49601	3.80428	3.663	2.17572	3.24532	4.04553	5.46736	2.46976	3.89936	3.01433	2.44498	3.21617	6.57539	5.41849	6.01267	2.48813	3.55149	5.5336	3.7403	3.51709	2.24938	2.69291	2.97798	3.57886	3.94725	4.31339	3.08305	5.83373	3.30155	3.44237
42015	2.86694	4.65932	2.16743	4.41936	2.01254	4.53914	2.55044	2.71133	4.75427	1.45372	2.79839	4.80657	3.43563	2.32279	5.70815	3.57479	3.85537	7.50188	5.94644	2.18765	3.53892	3.45285	2.24711	3.38859	3.80896	5.58559	2.67613	3.92923	3.09584	2.52493	3.17545	6.47228	5.26238	5.94545	2.45215	3.57267	5.73022	3.15653	3.182	1.81913	2.52233	2.90678	3.33262	4.07367	3.91019	2.94786	5.82554	3.06816	3.54567
41846	3.05132	4.84484	2.16906	4.42267	2.46747	4.62976	3.14536	2.78279	4.91134	1.85597	2.67676	5.07549	3.43206	2.59244	5.71069	3.8166	3.99589	7.1647	6.27694	2.32651	3.52732	3.68176	2.26826	3.21539	3.73094	5.26476	2.71743	4.17884	3.00458	2.56603	2.68651	6.36266	5.2108	6.02965	2.72525	3.50213	5.85641	3.62386	3.18429	1.40207	3.01203	2.91304	3.82539	4.02888	4.24725	2.95717	6.01433	3.05283	3.57558
41765	2.59947	4.60947	2.01741	4.2224	1.78527	4.41857	2.91954	2.9445	4.69434	2.11209	2.652	4.62333	3.88829	1.9433	5.60546	3.54313	3.81635	7.44008	5.79856	2.15564	3.61003	3.64645	2.10412	3.12962	3.75884	5.46606	2.42454	4.00621	2.96423	2.49488	3.18282	6.18291	5.0388	5.86934	2.3861	3.58197	5.63608	3.16147	2.96968	1.94651	2.35783	2.94345	3.4644	4.22624	4.19108	2.96483	5.94033	3.33624	3.44214
42020	3.0647	4.56064	1.93518	4.58524	2.44266	4.59726	2.62662	2.69707	4.90992	2.05938	2.57423	5.24097	3.07865	2.16528	5.60041	3.72535	3.95786	7.62124	5.98588	1.92346	3.94589	3.55455	2.4172	4.04094	3.87051	5.24156	2.73155	3.93872	3.11016	2.56122	3.56652	6.55064	5.35543	5.9418	2.59988	3.54764	5.594	3.63059	3.40296	2.39928	2.51283	2.7585	3.04577	4.00281	3.99835	3.18106	5.77119	3.12925	3.32058
41815	2.78167	4.63477	2.1144	4.20212	2.22422	4.71279	2.92576	2.84514	4.57075	1.61254	2.64065	4.78201	3.4606	2.64188	5.74725	3.55366	4.01014	7.4221	5.83054	1.982	3.48366	3.70484	2.25318	3.06855	3.89136	5.55765	2.48489	3.9798	2.90516	2.46902	2.92654	6.31471	5.22156	5.93357	2.56107	3.40821	5.75141	3.03698	3.15066	1.91729	2.63801	2.90097	3.32798	3.97194	4.17151	2.92533	5.86266	3.07568	3.354
41758	2.68592	4.78435	1.86808	4.27929	2.08049	4.35984	2.75416	2.39056	4.58821	1.69611	2.40055	4.63464	3.068	2.22732	5.61687	3.36427	3.87688	7.46965	5.86507	1.77555	3.54507	3.58238	2.03221	3.00284	3.64538	5.23079	2.3489	3.8884	3.12535	2.45913	3.27608	6.50743	5.03385	5.93796	2.46779	3.74916	5.44401	3.18991	3.17752	2.11324	2.26096	2.97682	3.46115	4.36059	4.18206	3.33725	5.79003	3.19349	3.29864
41787	2.78823	4.79745	1.96191	4.23066	2.31354	4.51989	2.94085	2.55775	4.71699	1.85305	2.59224	4.76607	2.9881	2.06831	5.77188	3.56658	3.97685	7.20891	6.1247	2.31361	3.53289	3.66748	2.25433	2.73626	3.91013	5.47177	2.35132	3.93758	2.93303	2.57597	2.8407	6.36742	5.03942	5.89571	2.52748	3.60049	5.70255	3.4062	3.07961	1.54458	2.48167	3.12538	3.61726	4.21033	4.17321	3.03894	5.89814	3.18896	3.48323
42003	2.67636	4.75735	1.90655	4.27224	2.32884	4.3733	2.74425	2.74344	4.73534	1.77874	2.57302	4.83684	2.85722	2.05645	5.5687	3.60792	3.86477	7.5023	5.70525	1.93659	3.87516	3.60697	2.37167	3.07286	3.83876	5.39127	2.46635	3.8861	3.27459	2.33027	3.26855	6.36335	5.25435	6.03199	2.35537	3.58521	5.32488	3.50565	3.14856	1.86302	2.57599	2.93574	3.30369	4.01692	4.278	3.18618	5.76017	3.29452	3.30585
42091	2.67126	4.66866	1.96204	4.3202	2.2155	4.44467	2.48847	2.52681	4.75958	2.09862	2.54959	4.94379	2.82585	1.96759	5.5109	3.60389	3.87497	7.50014	6.00538	2.06679	3.62484	3.55801	2.23443	3.48223	4.5348	5.35141	2.41473	3.82166	3.0856	2.46813	3.35494	6.64446	5.20325	5.80725	2.25551	3.6342	5.55393	3.59841	3.47465	2.1311	2.25415	2.65689	3.40946	4.13694	4.1087	2.93042	5.80472	3.38017	3.29754
41740	3.19963	4.96549	2.31781	4.51532	2.49001	4.4411	3.10312	2.46944	4.88603	1.93414	2.62839	4.99052	3.86711	2.24782	5.84886	3.6571	4.09802	7.10996	6.18353	2.19172	3.56341	3.63852	2.21002	3.41415	4.13689	5.41468	2.69729	4.01265	2.78602	2.60632	2.67131	6.63334	5.22457	6.1572	2.63536	3.41349	5.63403	3.68864	3.29817	1.11279	2.78099	2.74659	3.63533	4.01985	4.23944	2.96923	6.14247	3.2864	3.37051
[truncated: 5,000 more columns]
