# Supplementary material for: Long-Term Fluoxetine Administration Causes Substantial Lipidome Alteration of the Juvenile Macaque Brain
Source: Int J Mol Sci. 2021 Jul 28;22(15):8089. doi: 10.3390/ijms22158089 (PMC8348031; doi:10.3390/ijms22158089)
Supplement: Supplementary file 1 [file ijms-22-08089-s001.zip › S3.xlsx]

## Sheet: Sheet1
ID	metab4	metab5	metab6	metab8	metab9	metab10	metab11	metab14	metab15	metab18	metab19	metab20	metab21	metab22	metab23	metab24	metab25	metab26	metab27	metab28	metab31	metab33	metab34	metab35	metab39	metab40	metab43	metab44	metab46	metab47	metab48	metab49	metab50	metab51	metab52	metab53	metab56	metab59	metab60	metab61	metab62	metab63	metab64	metab66	metab67	metab68	metab70	metab71	metab72
42000	22.1841	22.2672	24.6901	22.5921	21.6254	21.1412	22.6612	23.3511	21.8814	23.0854	24.1923	21.7201	21.5281	23.8015	28.0755	22.273	24.0134	25.2042	21.0576	21.9249	23.6393	24.6362	24.4263	22.9533	21.815	23.1389	24.1325	24.0237	24.2837	23.6163	21.9156	21.4425	21.7415	26.1434	21.9995	20.5322	21.9384	25.1237	25.3824	21.7921	21.611	21.4884	21.0593	21.4056	21.8422	21.5094	23.6421	24.6613	22.606
42072	21.7952	21.8742	22.9737	21.5593	22.3056	21.6009	23.1279	23.121	20.9447	22.9361	23.7541	21.8857	22.2834	24.1885	28.4429	21.8279	23.8728	24.3055	21.9214	22.1545	22.3138	24.8202	23.6801	21.983	22.0963	22.5527	24.507	24.1564	23.8769	23.8296	22.1692	21.5658	22.2304	25.7098	21.8166	20.3868	22.5032	24.4983	24.4459	21.9571	21.694	21.6163	20.9184	21.8457	22.1186	22.2021	22.71	24.6126	22.3904
41867	21.8048	22.1835	23.5264	21.6428	21.4428	21.8076	22.3939	23.1287	21.3405	22.5447	23.7867	21.363	21.7665	24.0015	27.9782	21.2999	23.63	24.0291	21.7409	22.0843	21.6448	23.7621	23.3411	22.6664	21.7413	22.2034	24.2315	24.0445	24.1538	23.4261	22.0477	21.2319	20.7567	24.8918	21.4651	21.5532	21.8162	24.8251	24.3553	21.8445	21.5866	21.2222	21.233	21.9632	22.348	21.9278	22.8539	23.9488	22.3311
42020	21.99	21.9859	23.743	21.4955	21.0537	21.4356	22.0197	23.6203	20.5508	22.4059	23.2799	21.0376	22.0229	24.2085	28.0958	21.389	23.2521	24.0174	20.9122	21.6861	22.406	23.6967	23.2372	22.1846	21.9985	22.4647	23.6586	23.1847	23.8105	23.5801	21.354	21.0155	22.9659	25.4061	21.1365	21.4261	21.6702	24.2931	24.2397	21.7143	21.2968	20.9435	20.5508	21.7684	22.1489	21.2708	22.4283	24.2974	21.848
41815	21.788	21.423	23.5614	20.88	21.3837	20.591	21.7124	22.9548	21.4855	21.7538	23.0536	21.452	21.3884	23.5756	27.4266	20.9231	22.6657	24.2569	21.8079	22.1081	21.1712	23.6335	23.9414	21.9409	20.6818	21.47	24.327	24.0463	23.8797	23.2152	21.792	21.1832	21.3232	24.9675	21.1072	20.7462	20.9157	23.7998	23.8969	21.6064	21.2532	21.3691	21.0801	21.1371	21.8204	21.8831	22.4892	24.0514	21.6373
42003	21.8174	21.6482	24.0505	21.544	21.1489	20.6663	23.3829	22.7712	20.9331	23.1129	24.206	21.5357	21.0555	24.3599	28.4072	21.8417	24.7427	24.6004	22.6696	23.1537	24.1116	25.0054	23.6515	21.9308	21.7704	23.5914	23.8636	23.0835	23.6051	23.4999	21.8236	21.5468	21.4346	26.1277	21.2682	20.7994	22.0667	25.3134	25.1619	22.0211	21.5425	21.4171	20.7939	21.5968	22.0547	21.2359	23.1024	24.6215	21.8531
42009	21.6771	21.8976	23.7877	21.1434	21.9069	21.2717	22.8044	23.0106	20.6062	22.4355	23.4102	21.913	22.0286	23.4812	27.554	21.3094	23.519	23.936	22.2965	22.8811	21.4636	23.2927	23.5123	21.729	21.1302	21.8874	24.0692	23.685	23.396	23.8318	21.3317	20.3214	21.6105	25.5236	21.1743	20.4889	21.6502	23.6437	23.8799	21.6678	20.8981	21.4137	21.1223	21.3592	21.5601	21.7877	22.4896	24.556	20.8782
41873	21.9237	22.1397	24.0679	21.596	21.0415	22.0822	21.9631	23.281	21.6567	21.8831	23.2525	21.9024	22.4518	23.5712	27.6109	21.7489	23.2768	24.306	21.6597	21.3152	23.2382	24.1295	23.3487	22.1225	22.2828	21.7365	24.0006	23.7704	23.695	23.2016	21.4946	21.0569	21.243	25.2373	20.8449	20.3919	21.7968	24.557	24.7193	21.6728	21.1142	21.1867	20.9117	22.1334	21.9045	21.0672	22.7723	23.6959	22.4613
42035	22.0643	22.2663	22.9886	21.4686	21.5805	21.5992	21.9566	22.7604	22.0432	22.6105	23.5025	21.4842	21.98	24.7047	28.3874	21.4373	23.5492	24.1855	22.1306	22.0372	22.8104	24.8541	23.3588	21.4774	22.2954	22.5525	23.8247	23.6116	23.4868	23.0469	21.5404	21.4407	20.6626	25.4121	20.9421	21.4921	21.5821	24.4413	24.4806	22.2499	21.249	21.8196	21.5698	21.9751	22.6442	21.5079	22.9619	23.9761	22.7311
41740	21.693	21.863	23.1144	21.7203	21.3047	21.4611	22.325	23.0359	21.0916	22.6222	23.622	21.852	20.334	24.299	28.0631	21.6213	23.8454	24.3975	22.0594	21.997	22.9166	24.5356	23.6942	22.7093	21.5298	22.3015	24.7998	24.3341	23.9095	23.551	22.0343	20.8988	20.5379	25.6098	21.4863	20.8374	21.8088	24.7027	24.4085	22.101	21.6831	21.2967	20.6952	21.1073	21.5464	21.8188	22.3849	24.5114	21.6811
41985	21.9288	22.2883	24.277	22.231	21.9233	21.3609	22.2144	23.6071	21.7671	22.417	23.5836	22.2472	23.0197	23.3902	27.4607	22.0394	23.3801	24.4823	21.1062	21.5062	22.1725	24.057	23.6882	23.2086	22.1585	22.1463	24.3732	24.5036	24.5289	24.1411	21.7351	21.4835	20.3377	25.2641	21.6966	20.5547	21.9037	24.6587	24.86	21.5881	21.294	21.0694	21.6115	22.1824	22.3333	22.1052	22.861	24.0134	21.7249
41916	22.5361	22.5968	24.5502	22.3185	22.5689	22.0097	22.9908	23.3385	22.2401	22.808	23.8236	22.0485	21.7621	23.3863	27.5643	22.1384	24.3139	24.8807	21.4737	21.8066	23.1045	24.3504	23.6436	23.5674	21.7872	22.9461	24.1723	23.8108	24.0956	23.8357	21.829	21.8512	21.9899	26.1114	21.3532	20.9865	22.2831	24.593	24.7749	22.081	21.7379	21.356	21.6433	22.1675	22.8567	21.0717	23.6093	24.1774	22.8575
41994	22.475	22.5797	22.5975	21.5017	20.9501	20.3378	22.0381	23.0784	21.5689	22.3871	23.6761	21.1234	21.4364	23.6648	27.7564	21.6884	23.6154	23.7757	21.4822	22.1222	22.4587	24.083	22.9081	21.4741	21.0947	22.7371	23.7632	22.9573	23.0756	22.9805	21.3356	21.0452	23.1895	25.1489	20.8169	21.2687	21.5749	24.502	24.5124	22.0077	21.6585	22.1193	20.9837	22.0115	22.0101	21.4255	22.4453	23.9866	21.8528
42015	22.0086	22.1991	24.6099	22	22.1351	21.5377	22.2617	23.5973	21.6743	21.8984	22.9652	22.2755	22.1809	23.9157	28.3115	20.3091	23.2682	24.6834	21.2873	21.8104	22.1964	23.6282	24.1725	22.6102	21.621	20.3091	24.0415	24.0818	23.8409	23.9391	22.1014	22.2038	21.5047	25.4854	20.8105	20.3091	22.3843	23.4858	24.0119	21.669	21.6077	21.1361	21.6362	21.5982	22.006	22.3216	22.7122	24.4211	21.7983
41846	21.9098	21.7119	23.8485	20.8809	21.5603	20.9203	21.3531	23.0749	21.304	21.7835	22.9157	21.5725	22.1562	23.6982	27.5083	20.7191	22.1102	23.8733	20.9378	21.2795	22.1967	24.4754	23.4518	21.3693	20.268	20.268	23.6469	23.6374	23.5127	22.9389	21.3586	20.268	22.9608	24.8417	20.9926	20.6281	21.4931	23.2288	23.7387	21.5697	21.1527	20.6321	21.1107	21.1601	21.7909	20.5603	22.2656	23.803	21.6009
41765	22.23	22.2512	23.3845	22.1055	21.3668	21.4997	22.2792	22.7321	21.4669	22.3559	23.6592	21.424	21.6015	23.6837	27.5611	21.6259	23.7058	24.8601	21.991	21.5412	22.92	24.3457	24.0366	22.5514	21.7457	22.9823	23.7216	23.5773	23.2709	22.7607	21.2966	21.0248	22.3526	25.901	21.1869	21.0242	21.2355	24.2281	24.5056	21.9864	21.9508	21.4466	21.5965	21.772	22.5421	21.0076	22.9367	24.3961	22.3972
41874	22.4272	21.9538	25.3626	22.1484	21.5457	21.1143	22.739	24.4115	21.6666	23.2488	23.9384	22.0222	20.5442	23.6919	27.8182	21.3603	23.759	24.7562	21.8811	22.245	23.6219	24.0454	23.7745	23.28	21.7012	23.125	23.9488	23.378	24.3934	23.2406	22.2015	21.8216	21.5926	25.7872	21.9171	21.4394	22.0217	25.1119	24.6788	21.8805	21.9761	22.4958	21.4057	22.2051	22.1194	21.7789	22.6512	24.1797	22.235
42031	21.9458	21.919	22.4878	20.9773	21.1547	21.0741	21.8918	22.7886	21.6655	22.6956	23.3727	21.713	21.6859	24.1961	27.9502	20.9203	23.3054	24.389	21.8669	21.7384	22.9846	23.8552	23.7906	22.0207	21.9969	21.9464	23.6695	23.4766	23.3493	22.8543	21.4813	21.0679	21.8456	25.5488	20.7168	20.8008	21.1938	24.0967	24.2265	21.9368	21.5209	21.3954	21.6166	21.9422	22.3592	20.867	22.9007	24.3477	22.5566
41758	22.1017	21.681	25.2267	21.9358	21.26	21.2475	22.2652	23.1667	21.3389	23.1132	24.044	21.3919	21.7918	24.4612	28.2855	20.7727	23.728	24.6428	21.95	22.2618	24.0919	24.8161	23.9924	22.0322	21.5766	22.3105	24.41	23.8032	24.0343	23.45	22.0776	21.0555	21.4224	25.7664	21.7969	20.8095	21.8068	24.8158	24.5938	21.6536	21.7562	21.0596	20.9445	21.8848	21.8866	21.6922	23.1092	24.4961	22.7087
41787	22.3162	21.9792	23.4025	21.7921	21.5135	21.3928	21.7227	22.5789	21.6936	21.7797	22.8936	21.4885	21.7074	23.8336	27.6662	20.4618	22.8215	24.0498	21.9958	21.5538	22.6797	23.6947	23.1693	21.7186	22.2029	21.3567	23.6531	23.5971	23.5041	23.6767	21.4964	21.0636	21.6254	25.1892	20.4618	20.8357	21.8537	23.6887	23.8383	21.6386	21.6484	21.411	20.8402	21.7141	22.3772	21.5288	22.4023	24.0299	22.3022
42091	21.6181	22.2612	24.316	21.5209	20.9857	21.2438	22.2647	23.3387	21.048	23.1586	24.0092	21.5772	21.2283	24.273	28.045	21.5519	23.9626	24.3077	21.706	22.1045	22.749	24.0776	23.3139	22.8777	21.4482	23.3623	24.3151	23.812	23.8189	23.361	21.6937	21.3468	21.1785	25.5553	20.664	21.2206	21.9419	25.3626	24.9489	22.0512	21.0833	21.412	20.9512	21.0923	21.4013	21.6502	22.7072	24.1752	22.3041
[truncated: 1,780 more columns]
