# Supplementary material for: Long-Term Fluoxetine Administration Causes Substantial Lipidome Alteration of the Juvenile Macaque Brain
Source: Int J Mol Sci. 2021 Jul 28;22(15):8089. doi: 10.3390/ijms22158089 (PMC8348031; doi:10.3390/ijms22158089)
Supplement: Supplementary file 1 [file ijms-22-08089-s001.zip › S4.xlsx]

## Sheet: Sheet1
ID	peakpos26	peakpos34	peakpos136	peakpos139	peakpos351	peakpos376	peakpos405	peakpos511	peakpos531	peakpos591	peakpos611	peakpos627	peakpos632	peakpos712	peakpos753	peakpos811	peakpos812	peakpos817	peakpos872	peakpos894	peakpos949	peakpos951	peakpos976	peakpos999	peakpos1030	peakpos1031	peakpos1042	peakpos1072	peakpos1075	peakpos1077	peakpos1079	peakpos1081	peakpos1110	peakpos1138	peakpos1140	peakpos1191	peakpos1227	peakpos1237	peakpos1238	peakpos1242	peakpos1244	peakpos1245	peakpos1340	peakpos1345	peakpos1366	peakpos1369	peakpos1404	peakpos1470	peakpos1472
41874	24.432	16.7705	19.2463	18.0822	22.3688	31.3506	15.9078	18.3609	22.4961	18.4559	20.2727	18.9686	16.7528	17.3859	18.3438	19.4226	19.4194	16.9614	18.0451	20.5672	20.2682	21.1687	18.2418	25.482	24.5472	15.7877	20.2508	13.7839	19.1465	19.2503	14.8824	20.1146	20.7208	15.9926	20.3938	17.4443	17.581	23.0198	18.9312	14.2748	17.6623	20.0988	20.694	18.1329	19.5691	15.971	18.066	16.95	13.1027
42000	24.6699	19.0072	19.6149	18.2918	20.7378	30.2175	16.7627	19.9848	23.1172	16.2818	21.2553	20.1605	17.1591	15.0288	19.3965	19.8253	18.5696	16.0906	18.5899	20.0165	20.6066	22.7177	19.1332	25.8714	25.2659	12.5243	22.5982	17.7582	21.6047	18.1998	11.8836	20.162	22.5401	15.4913	18.8881	21.047	18.6046	22.6301	16.6753	13.2664	14.727	20.4045	19.0442	15.1762	21.965	17.0555	20.6803	17.5001	15.7328
42072	25.3057	18.2172	20.7662	18.7381	21.9804	29.1857	17.201	18.1149	22.6682	18.488	21.1901	19.6646	18.0935	14.6889	19.3047	19.9106	19.0548	18.3365	18.2797	20.4859	19.6257	22.2147	19.424	26.0568	24.1055	16.2661	18.8589	13.9368	17.1496	18.0301	16.8901	19.0736	22.4523	15.0097	17.7662	18.9544	18.9362	22.1408	19.2772	15.4503	14.7721	21.3289	18.5812	14.9145	18.2323	17.073	19.4985	18.4182	16.6437
42035	23.9873	17.9093	16.6303	17.9198	19.6819	28.4507	15.9799	18.4715	21.9983	18.312	20.6945	19.6697	17.2283	11.4309	18.5517	19.3203	17.2687	17.9801	18.1876	19.7629	21.1612	21.8194	18.7178	24.6899	23.2484	18.838	18.778	16.5811	16.0866	17.9752	16.6866	19.6181	21.6879	15.3819	19.6557	18.6456	19.5879	22.4727	18.9404	15.1401	17.2383	21.0455	20.3027	13.299	16.9798	16.2574	19.808	18.709	18.1152
41867	24.7026	17.0183	18.6278	18.9735	19.5213	27.545	15.853	18.0332	22.0969	17.39	20.2291	18.8558	17.4404	13.3719	14.7821	18.18	16.3628	17.5558	17.9895	20.7701	23.7245	20.9896	18.4068	24.8906	22.7372	18.5155	18.8739	12.7569	17.4456	19.481	17.3903	16.5588	20.2105	16.0192	20.0266	18.4881	18.5632	23.4295	18.5261	15.4025	18.4753	21.0765	20.9348	12.8858	17.9929	15.6366	18.9753	18.3241	16.6637
42020	24.9358	18.4541	20.3724	19.0657	21.313	27.738	15.8132	18.9452	22.5187	17.228	21.244	19.8295	17.8157	14.8369	18.7874	19.8203	18.1917	17.252	17.7958	21.0627	24.3667	22.1253	19.0796	25.0979	23.6742	14.8034	18.334	15.1164	15.4399	17.6664	16.7494	17.533	19.9111	15.0627	13.587	18.4984	18.8082	21.9873	19.4399	15.0859	15.7287	20.2878	19.968	11.7788	15.4424	16.7357	19.1203	18.1336	16.6308
41815	25.7966	18.0915	19.7241	19.2402	21.3405	28.6932	16.4469	18.6983	22.771	19.2495	21.0087	19.4934	18.4621	15.068	18.3357	19.1467	17.6165	18.3907	18.6217	21.7842	23.835	21.704	19.0016	25.5829	23.6578	17.3967	17.4653	13.5709	14.7627	17.9824	17.9855	17.297	19.2603	15.0226	17.0163	18.4657	19.3127	22.7634	19.0488	15.4863	17.1107	21.0706	19.779	11.8309	15.5747	15.6085	19.3672	18.337	16.081
42031	25.3289	17.7597	21.2603	18.6047	23.01	30.4397	16.8544	18.4797	23.1121	19.1584	20.8831	19.8975	18.2191	17.5482	18.6306	20.7326	19.9802	17.9768	19.0075	20.8523	21.076	22.0163	18.967	26.1319	24.5919	16.6951	21.0018	13.7949	19.9882	17.808	16.8054	19.3859	21.166	14.0873	19.1424	17.725	18.8914	22.8269	19.0221	15.2673	17.7921	21.0737	20.2084	16.8321	20.4021	15.636	19.8995	18.6336	17.3937
41758	24.6151	15.6222	16.6688	18.5256	21.1703	31.2107	13.0202	16.2708	22.2177	19.159	19.0688	17.3601	16.893	15.0034	17.2281	18.1795	17.3788	16.7553	17.5896	20.6662	19.3512	19.4408	17.2643	24.7595	24.7012	18.8862	18.9345	18.1567	15.2407	18.8475	16.8348	18.4906	18.9808	14.2765	19.8048	16.0089	17.7738	23.1819	17.3783	13.2723	18.3707	20.2144	21.1901	17.1042	15.9017	14.4399	18.6054	17.571	15.8661
41787	27.1913	17.2386	20.8082	19.6449	24.5159	31.2534	17.1377	18.1113	23.6088	20.6693	20.8417	20.4063	19.3959	20.1853	18.0643	20.6088	21.0146	18.7918	20.513	23.4905	20.6145	20.512	20.1457	26.2997	25.7432	19.3663	19.4176	16.597	17.1292	19.8284	18.8018	18.8274	19.1419	15.7253	19.3262	16.6571	18.2371	24.6112	18.2986	16.2005	19.8952	21.7998	22.7227	20.3332	17.8306	17.2857	19.6466	19.1159	16.0144
42003	24.3918	17.5877	18.836	18.811	20.7592	28.7686	15.9096	18.5822	22.3544	18.828	20.5173	19.447	17.4233	13.2637	18.3528	18.8145	17.7701	16.7651	17.0115	20.9032	21.4677	21.5945	18.6919	24.9568	23.747	16.7442	21.6778	14.2438	20.6169	17.2887	16.0157	18.5461	21.5481	15.3721	18.4918	18.563	18.4817	22.7358	18.9572	14.7691	17.8162	20.2275	20.7409	14.7461	20.8839	16.1765	18.9109	17.9009	15.7533
41985	24.4929	18.4742	19.7949	19.0193	21.9603	31.4978	17.0842	19.356	23.6788	19.731	21.2428	19.8939	17.2781	13.9242	18.9465	20.0569	18.7551	16.9779	17.3162	21.5067	24.6121	22.1675	18.7265	26.0603	24.7171	16.5217	18.0601	17.9265	14.83	17.5891	16.6886	17.5118	20.562	14.2739	13.0978	16.6375	18.1205	22.7378	19.3144	14.2288	16.5506	19.2491	19.6473	14.8725	15.9901	16.6795	18.4604	15.9027	14.1374
42091	26.4812	17.4233	17.3562	19.5995	21.4551	31.0768	16.291	18.0948	23.7536	20.7767	20.7774	19.9847	18.8975	13.8684	18.007	18.4152	17.6322	18.264	19.1447	22.8479	20.6802	21.4838	19.3446	25.9127	25.1099	19.7853	20.0249	16.7868	18.0152	18.1433	18.6585	18.7303	21.1186	16.4426	19.3492	17.4631	19.4246	23.2466	18.8111	15.9708	18.4446	21.2936	22.4687	16.5726	18.5656	16.0291	19.7368	18.8577	17.8986
41740	27.2355	19.7345	23.9596	20.668	24.5934	29.1273	18.7445	20.3793	23.4833	16.6229	22.4357	21.6023	19.9335	17.8993	20.1121	22.9354	21.5928	19.9064	19.5737	22.3639	22.7605	23.896	21.0645	27.4284	23.9941	21.2417	23.1342	15.9655	22.2106	19.9485	19.1662	21.4481	23.6512	18.6382	21.6891	20.6169	21.321	24.3163	16.6941	17.3996	18.9654	21.6628	23.0572	16.5535	22.6241	18.1172	21.437	20.6384	19.1561
41916	24.4056	16.9424	15.0454	19.2424	20.2507	29.7228	15.9482	17.488	22.6723	19.1475	20.3421	18.7584	16.84	11.5523	18.4304	18.4557	16.9195	17.7392	16.8048	21.6157	19.6259	21.1567	18.5626	24.2018	23.2778	18.164	18.5838	17.1365	15.4649	19.9031	16.4289	17.8315	20.5258	15.9229	19.8794	18.174	17.8818	23.6672	19.0738	14.8358	18.8599	20.1208	22.185	13.5269	16.528	15.3992	18.7613	17.3904	16.0728
41994	27.0912	17.8083	12.9505	19.7724	19.5485	28.4793	15.25	18.8845	22.4752	18.7581	21.4033	20.9475	19.8534	12.4391	18.4298	18.6559	16.5312	18.3551	20.3152	23.5647	24.1389	21.7689	20.0293	23.657	22.6484	19.0303	18.8497	13.9904	16.9383	19.1164	19.2052	17.0722	20.5709	14.333	17.6983	18.4267	19.2243	22.3719	18.4436	15.7585	16.0044	21.211	21.1358	11.1844	17.3162	15.6376	19.9947	19.4343	17.5523
42009	24.7789	16.3684	14.6447	19.2467	19.6362	29.8751	15.6629	17.2645	22.0648	18.7988	19.6505	18.3131	17.0889	11.4505	17.957	17.6955	15.9064	17.0607	17.3712	21.6503	19.7909	20.5493	17.5346	24.8771	23.3617	17.7887	17.8584	19.4969	15.9274	19.6706	16.2655	18.4896	19.9985	16.2766	20.2289	18.9366	17.8196	23.9287	18.3096	14.9124	19.3033	20.8248	21.0797	12.5431	15.9801	15.1745	18.2837	17.3213	16.1859
42015	25.5977	17.831	16.015	18.3338	19.5343	28.2365	15.6414	18.7046	22.2816	18.6504	20.8276	19.5857	17.8622	12.6911	18.669	18.6822	17.3728	19.3082	17.5847	20.9967	20.6022	21.6512	18.8343	25.318	23.0367	11.3057	18.0753	14.479	16.7225	19.3015	16.0452	19.5992	21.9567	13.3224	19.0739	19.2583	18.1894	21.5018	19.0509	14.7211	14.3843	20.5523	18.7457	13.3889	17.2012	16.4004	18.4814	17.0164	15.2708
41873	25.0303	18.2449	21.9191	18.1675	22.4931	27.9912	17.2476	19.5754	22.5406	16.5659	21.3021	20.3332	17.9891	17.3789	19.2858	20.481	19.136	17.4008	17.3399	19.8776	20.6324	22.8567	19.2602	26.3043	23.3177	15.4966	19.2931	14.2906	18.0502	17.5611	17.9578	19.7147	22.2464	13.3031	18.3203	19.1541	18.9985	22.4513	19.068	14.7884	15.8192	20.0567	19.2561	15.7542	18.619	16.7861	21.3054	17.5798	16.3502
41846	26.1069	18.3462	22.3705	19.1904	24.642	32.0856	17.6795	19.4151	23.845	19.6008	21.6451	20.1411	18.6352	19.4438	19.0742	21.9556	21.7736	17.9698	19.4217	22.1211	21.4064	22.4232	19.6852	27.0453	25.7117	12.4001	18.9329	14.9753	17.1782	18.811	17.7871	19.4242	22.4137	16.2175	19.7689	19.2704	18.748	23.9125	17.2946	16.154	18.7791	20.3976	20.6804	19.4554	17.3942	17.2271	19.3064	17.9189	15.4453
41765	24.9377	19.1307	23.1689	19.1283	23.392	29.4137	17.6656	19.977	23.4695	17.6343	21.8971	20.7287	18.379	18.9136	19.4058	21.989	20.5239	17.2827	18.5403	20.5746	22.2712	23.0164	19.8075	26.6698	24.7248	12.5819	20.8449	15.2426	19.5707	18.5236	15.9248	20.5598	22.8883	16.4254	19.3421	19.4496	19.6885	23.5382	18.1796	15.8088	17.7429	19.3723	19.6453	17.2777	19.9769	17.6458	19.7746	18.4123	17.5775
[truncated: 3,559 more columns]
