# Supplementary material for: Long-Term Fluoxetine Administration Causes Substantial Lipidome Alteration of the Juvenile Macaque Brain
Source: Int J Mol Sci. 2021 Jul 28;22(15):8089. doi: 10.3390/ijms22158089 (PMC8348031; doi:10.3390/ijms22158089)
Supplement: Supplementary file 1 [file ijms-22-08089-s001.zip › S5.xlsx]

## Sheet: Sheet1
polar metabolite ID	m/z	ionization mode	KEGG ID	t-test p-value	BH adjusted q-value	log2 FC (fluoxetine vs control)
metab1003	589.044	pos	C00029;C00052	0.627798	0.94685	0.153868
metab2809	203.053	pos	C00031;C00124;C00159;C00137;C00221;C02336;C01487;C00247;C00267;C00795;C00962;C06153;C15923	0.991585	0.997151	-0.00186188
metab2821	147.113	pos	C00047;C00739;C01142;C01186	0.391463	0.856079	0.139661
metab2822	169.095	pos	C00047;C00739;C01142;C01186	0.256254	0.763534	0.169534
metab2823	175.119	pos	C00062;C00792	0.914962	0.989045	-0.017192
metab2779	169.058	pos	C00064;C05100;C00819	0.815249	0.973995	0.0277451
metab122	227.079	pos	C00078;C00525	0.495477	0.917347	-0.0693167
metab2986	188.068	pos	C00079;C07527	0.82774	0.973995	-0.0291419
metab2987	204.063	pos	C00082;C04368	0.785989	0.970028	-0.0487442
metab2841	156.077	pos	C00135	0.539904	0.917347	0.0924095
metab2597	718.574	pos	C00157	0.042343	0.687403	0.771303
metab2445	740.556	pos	C00157	0.089305	0.687403	0.606514
metab2676	746.606	pos	C00157	0.135149	0.687403	0.602815
metab3105	778.536	pos	C00157	0.131052	0.687403	0.543566
metab2572	786.541	pos	C00157	0.0639381	0.687403	0.823661
metab2711	786.601	pos	C00157	0.124007	0.687403	0.748481
metab2574	804.552	pos	C00157	0.0932395	0.687403	0.849926
metab2575	806.567	pos	C00157	0.0552433	0.687403	0.91558
metab2577	808.583	pos	C00157	0.106319	0.687403	0.861926
metab2646	812.556	pos	C00157	0.0574714	0.687403	0.900323
metab2647	828.551	pos	C00157	0.0347271	0.687403	1.07862
metab2652	830.567	pos	C00157	0.104227	0.687403	0.827301
metab2655	832.582	pos	C00157	0.092682	0.687403	0.911571
metab2767	834.601	pos	C00157	0.0447304	0.687403	1.00344
metab2656	836.614	pos	C00157	0.118337	0.687403	0.844877
metab2695	854.567	pos	C00157	0.0568525	0.687403	0.947301
metab2698	856.582	pos	C00157	0.0406545	0.687403	1.02887
metab2702	858.599	pos	C00157	0.0809464	0.687403	0.862207
metab2523	706.538	pos	C00157;C00350	0.15808	0.693928	0.415544
metab2562	720.553	pos	C00157;C00350	0.0607912	0.687403	0.568058
metab2361	728.52	pos	C00157;C00350	0.147364	0.687403	0.499897
metab2592	732.553	pos	C00157;C00350	0.199833	0.726227	0.476351
metab2598	734.569	pos	C00157;C00350	0.0779612	0.687403	0.687763
metab2394	740.52	pos	C00157;C00350	0.195302	0.726227	0.609781
metab2636	746.57	pos	C00157;C00350	0.131707	0.687403	0.584751
metab2440	752.52	pos	C00157;C00350	0.488997	0.917181	0.271305
metab2442	754.536	pos	C00157;C00350	0.195874	0.726227	0.556403
metab2446	756.551	pos	C00157;C00350	0.0933959	0.687403	0.703019
metab2670	758.569	pos	C00157;C00350	0.0912741	0.687403	0.658603
metab2673	760.584	pos	C00157;C00350	0.115087	0.687403	0.683441
metab2677	762.6	pos	C00157;C00350	0.0805653	0.687403	0.751598
metab2472	768.551	pos	C00157;C00350	0.109873	0.687403	0.667089
metab2508	780.551	pos	C00157;C00350	0.0832124	0.687403	0.75137
metab3106	782.566	pos	C00157;C00350	0.110109	0.687403	0.711725
metab2510	784.582	pos	C00157;C00350	0.0889816	0.687403	0.906744
metab2531	788.52	pos	C00157;C00350	0.156451	0.691748	0.866903
metab2713	788.616	pos	C00157;C00350	0.111218	0.687403	0.852718
metab2534	790.535	pos	C00157;C00350	0.181968	0.713324	0.785367
metab3107	796.582	pos	C00157;C00350	0.075884	0.687403	1.1559
metab2578	810.599	pos	C00157;C00350	0.0999939	0.687403	0.988369
metab2603	814.536	pos	C00157;C00350	0.0983577	0.687403	1.07056
metab2608	816.551	pos	C00157;C00350	0.241055	0.753656	0.892208
metab2612	818.568	pos	C00157;C00350	0.128554	0.687403	0.890277
metab2389	645.543	pos	C00165	0.535486	0.917347	0.184068
metab2454	663.496	pos	C00165	0.439363	0.882666	0.177835
metab2464	667.527	pos	C00165	0.0421563	0.687403	0.677427
metab1159	319.261	pos	C00174	0.1514	0.687403	0.32126
metab1928	409.344	pos	C00187;C03238;C01189;C03845;C03091	0.0101479	0.687403	0.674715
metab2295	566.551	pos	C00195	0.146978	0.687403	0.494109
metab2293	586.517	pos	C00195	0.177126	0.711517	0.430518
metab2296	588.533	pos	C00195	0.207065	0.733957	0.284179
metab31	290.086	pos	C00212;C00330	0.470507	0.904898	-0.262608
metab1246	327.23	pos	C00219;D04947;C11897	0.762666	0.967125	0.0721198
metab841	279.229	pos	C00249	0.590269	0.942342	0.0997043
metab1131	309.183	pos	C00280	0.345043	0.824294	-0.14273
metab22	269.088	pos	C00294	0.28172	0.783979	0.183282
metab23	291.07	pos	C00294	0.208305	0.734084	0.192585
metab2994	267.059	pos	C00299;C02067	0.931531	0.990183	-0.0174337
metab2735	132.077	pos	C00300	0.608076	0.942342	-0.183736
metab2870	184.094	pos	C00318	0.696644	0.960315	-0.0552047
metab1071	300.29	pos	C00319;C02934	0.453524	0.895298	0.228526
metab2814	198.085	pos	C00327	0.209543	0.734283	-0.220309
metab114	277.032	pos	C00345	0.0990254	0.687403	0.606993
metab2892	142.026	pos	C00346	0.497377	0.917347	-0.128135
metab2390	738.505	pos	C00350	0.474658	0.907324	0.208329
metab2465	744.494	pos	C00350	0.15443	0.69045	0.556009
metab2688	752.559	pos	C00350	0.227786	0.744957	0.623562
metab2526	770.51	pos	C00350	0.183839	0.713324	0.58827
metab2530	772.525	pos	C00350	0.0908687	0.687403	0.703263
metab2506	776.558	pos	C00350	0.123773	0.687403	0.85555
metab2527	786.505	pos	C00350	0.125691	0.687403	0.831182
metab2594	796.525	pos	C00350	0.0755183	0.687403	0.8185
metab2602	798.541	pos	C00350	0.0952051	0.687403	0.71272
metab2607	800.556	pos	C00350	0.0870619	0.687403	0.870854
metab2595	812.52	pos	C00350	0.151788	0.687403	0.633844
metab118	260.053	pos	C00352	0.334708	0.818981	-0.202535
metab2954	354.058	pos	C00360	0.958563	0.992904	0.00638525
metab486	309.048	pos	C00365	0.312849	0.809263	0.174234
metab33	306.081	pos	C00387;C07246	0.634546	0.948966	0.106729
metab1898	451.282	pos	C00410	0.131422	0.687403	-0.364256
metab1322	337.214	pos	C00410;C07578;C06392	0.564495	0.932553	-0.105096
metab1637	411.251	pos	C00416	0.0403472	0.687403	-0.420564
metab1798	435.251	pos	C00416	0.795324	0.973995	-0.0418458
metab1811	437.266	pos	C00416	0.0319617	0.687403	-0.39075
metab1823	439.282	pos	C00416	0.0756208	0.687403	-0.295714
metab2861	197.09	pos	C00437	0.394105	0.856079	-0.107241
metab993	293.151	pos	C00468	0.521152	0.917347	-0.144769
metab2808	263.013	pos	C00491	0.115685	0.687403	-0.495753
metab1149	313.214	pos	C00523;C07635;C04373;C03917;C04295;C14210;C05293	0.304656	0.80715	-0.225364
metab2637	729.591	pos	C00550	0.251417	0.760055	0.330257
metab2645	731.607	pos	C00550	0.191706	0.724442	0.383948
metab2473	751.572	pos	C00550	0.293224	0.793361	0.313865
metab2476	753.588	pos	C00550	0.165637	0.698075	0.430012
metab2697	759.638	pos	C00550	0.0736898	0.687403	0.435229
metab2542	781.62	pos	C00550	0.0770135	0.687403	0.518754
metab2683	813.684	pos	C00550	0.133638	0.687403	0.931273
metab2684	835.666	pos	C00550	0.118586	0.687403	1.00205
metab3120	837.682	pos	C00550	0.0774849	0.687403	1.10513
metab2849	212.053	pos	C00624	0.224299	0.744957	-0.218431
metab124	243.074	pos	C00643	0.0582227	0.687403	-0.49888
metab2862	213.084	pos	C00666;C05699	0.143137	0.687403	-0.216656
metab409	258.11	pos	C00670	0.0851184	0.687403	-0.463867
metab3099	280.092	pos	C00670	0.0747252	0.687403	-0.576273
metab1052	305.245	pos	C00712;C08367;C08363;C01712	0.512693	0.917347	0.16184
metab1729	441.261	pos	C00773	0.22887	0.744957	-0.445623
metab2802	162.076	pos	C00956	0.723531	0.960315	-0.0734732
metab2803	184.058	pos	C00956	0.118981	0.687403	-0.248239
metab262	241.095	pos	C00978	0.382561	0.848309	-0.124159
metab2806	161.092	pos	C00993	0.355302	0.832205	-0.18466
metab2807	183.074	pos	C00993	0.847102	0.973995	0.0516327
metab2970	186.016	pos	C01005	0.377679	0.848309	-0.118147
metab2408	207.998	pos	C01005	0.849506	0.975597	0.027152
metab3077	200.032	pos	C01102;C12147	0.0251774	0.687403	-0.327881
metab2718	222.014	pos	C01102;C12147	0.10922	0.687403	-0.243804
metab2847	170.092	pos	C01152	0.412533	0.872678	0.113667
metab2848	192.074	pos	C01152	0.419175	0.872678	-0.166445
metab1143	311.198	pos	C01227;C00535;C00674;C03772;C05295	0.346764	0.824294	-0.166194
metab2788	238.045	pos	C01233	0.232705	0.744957	-0.335109
metab338	245.186	pos	C01255	0.649415	0.956344	0.0655189
metab339	267.168	pos	C01255	0.855938	0.976076	0.0368631
metab43	241.129	pos	C01262;C00884	0.251813	0.760055	0.167353
metab44	263.111	pos	C01262;C00884	0.577842	0.941955	0.099938
metab1065	307.261	pos	C01530	0.716984	0.960315	0.0686822
metab411	229.12	pos	C01588	0.498997	0.917347	-0.15691
metab402	255.111	pos	C01598	0.852907	0.976076	-0.023866
metab1272	335.292	pos	C01607;C06425	0.327819	0.815789	0.16605
metab61	215.139	pos	C01909	0.672562	0.960315	0.0388407
metab62	237.121	pos	C01909	0.1448	0.687403	-0.187727
metab2880	189.135	pos	C01924	0.233563	0.744957	-0.182046
metab1336	339.23	pos	C01953;C04042;C03681;D05204;C14475;C05479	0.588138	0.942342	-0.147535
metab115	228.063	pos	C02043;C05660	0.101381	0.687403	-0.331561
metab1540	367.261	pos	C02185	0.128152	0.687403	0.351813
metab2863	245.057	pos	C02291;C00542	0.367422	0.83748	-0.309705
metab138	233.079	pos	C02325	0.006243	0.687403	-0.655007
metab126	259.069	pos	C02406	0.276846	0.783979	-0.191858
metab101	228.027	pos	C02470;C03287	0.270357	0.781052	-0.242014
metab1914	485.287	pos	C02513	0.0142459	0.687403	-0.563331
metab1651	415.282	pos	C02528;C04483;C07880	0.852016	0.976076	-0.0490304
metab152	255.145	pos	C02678	0.102025	0.687403	-0.233281
metab2934	189.123	pos	C02727;C12989;C02155	0.540583	0.917347	0.073395
metab2935	211.105	pos	C02727;C12989;C02155	0.876123	0.983733	-0.021752
metab1579	400.342	pos	C02990	0.857091	0.976076	-0.0363037
metab76	240.121	pos	C03017	0.12527	0.687403	-0.425182
metab2229	611.356	pos	C03033	0.068302	0.687403	-0.514129
metab2799	236.045	pos	C03082	0.2144	0.744093	-0.180552
metab1323	353.209	pos	C03205;C01176;C03747;C03027;C14654;C05498;C04108;C03748	0.667177	0.960315	-0.0798586
metab1312	335.198	pos	C03207;C04084;C08153;C14677	0.306413	0.808139	-0.166329
metab2780	250.009	pos	C03287	0.221124	0.744957	-0.301204
metab788	301.141	pos	C03343	0.730651	0.960315	-0.17091
metab3023	255.095	pos	C03415;C05695;C15767	0.0799597	0.687403	-0.211079
metab2005	465.345	pos	C03640	0.27932	0.783979	-0.26345
metab247	287.064	pos	C03838	0.376739	0.848309	-0.139318
metab5	229.059	pos	C03872	0.187033	0.714581	-0.174332
metab3093	813.496	pos	C04145	0.206707	0.733957	-0.590676
metab1905	466.293	pos	C04230	0.280978	0.783979	-0.203282
metab1918	468.308	pos	C04230	0.094058	0.687403	-0.344654
metab2002	482.324	pos	C04230	0.113	0.687403	-0.304688
metab1475	490.29	pos	C04230	0.0337902	0.687403	-0.500704
metab2048	494.324	pos	C04230	0.0505308	0.687403	-0.440644
metab2056	496.34	pos	C04230	0.447749	0.889179	-0.213339
metab1587	504.306	pos	C04230	0.525407	0.917347	-0.11153
metab1671	516.306	pos	C04230	0.0307662	0.687403	-0.587182
metab1676	518.322	pos	C04230	0.184153	0.713324	-0.422811
metab2139	520.34	pos	C04230	0.115487	0.687403	-0.416589
metab2144	522.355	pos	C04230	0.137785	0.687403	-0.376352
metab2147	524.371	pos	C04230	0.498268	0.917347	-0.170121
metab1770	532.337	pos	C04230	0.971371	0.995626	0.0106456
metab1858	542.322	pos	C04230	0.26576	0.776477	-0.344528
metab1861	544.337	pos	C04230	0.23249	0.744957	-0.362821
metab1862	546.353	pos	C04230	0.735591	0.961719	-0.0998558
metab1670	566.322	pos	C04230	0.0401316	0.687403	-0.612335
metab1852	590.322	pos	C04230	0.251107	0.760055	-0.391761
metab1857	592.337	pos	C04230	0.271445	0.781052	-0.383698
metab2122	594.353	pos	C04230	0.27813	0.783979	-0.277605
metab1313	351.193	pos	C04379;C07120	0.0242656	0.687403	-0.402121
metab161	313.101	pos	C04421	0.268542	0.779624	-0.229864
metab1970	445.272	pos	C04590	0.697556	0.960315	-0.0803796
metab378	314.075	pos	C04640	0.652026	0.957566	-0.107124
metab2944	336.057	pos	C04640	0.850693	0.976076	0.045778
metab201	276.155	pos	C04700	0.913339	0.989045	-0.0169958
metab1930	473.324	pos	C04722	0.371825	0.842711	-0.262361
metab1015	311.162	pos	C05141;C05301;C14209;C03935	0.237642	0.748103	-0.214627
metab1114	323.162	pos	C05299;C05297;C05285;C02197	0.567687	0.935405	-0.136297
metab994	309.146	pos	C05300;C05298;C14383	0.136406	0.687403	-0.345359
metab1133	325.178	pos	C05302;C05290;C05296;C05284;C05140;C04676	0.423043	0.87564	-0.202414
metab314	365.105	pos	C05402;C00185;C00208;C00243;C00089;C07064;C01083;C00252;C01235;C05400	0.172658	0.708796	-0.479544
metab1351	373.235	pos	C05476;C14594	0.696355	0.960315	-0.138513
metab2956	175.144	pos	C05545	0.12718	0.687403	0.199092
metab2982	173.057	pos	C05629;C02646	0.945238	0.992512	0.0169374
metab105	214.048	pos	C05635	0.192535	0.72526	-0.291834
metab403	271.105	pos	C05643	0.601545	0.942342	-0.0782691
metab135	213.1	pos	C05659;C06212	0.624482	0.94685	0.0770993
metab246	271.069	pos	C05832	0.129376	0.687403	-0.249349
metab488	336.07	pos	C05925	0.292929	0.793361	-0.227071
metab2730	236.977	pos	C06054	0.681287	0.960315	-0.0955263
metab2931	355.042	pos	C06196	0.510928	0.917347	-0.127248
metab1338	355.224	pos	C06390;C05138;C05485;C04518	0.313917	0.809263	-0.203429
metab1429	351.229	pos	C06429	0.832321	0.973995	0.0526111
metab1430	367.224	pos	C07119;C08158	0.894884	0.986913	-0.0345433
metab1096	330.158	pos	C07219	0.883723	0.9863	-0.0272917
metab1877	429.24	pos	C07254	0.807245	0.973995	-0.0385038
metab777	282.147	pos	C07407	0.921033	0.990183	0.029036
metab509	328.09	pos	C07943	0.849713	0.975597	-0.0369687
metab2031	509.287	pos	C08176	0.923456	0.990183	-0.0382137
metab831	309.204	pos	C08260	0.533104	0.917347	-0.164997
metab540	367.058	pos	C08716	0.755255	0.966554	0.0564857
metab1921	471.308	pos	C08896	0.0803578	0.687403	-0.405476
metab2280	655.382	pos	C08964	0.203419	0.727962	-0.384843
metab1594	353.188	pos	C09069	0.159308	0.695998	0.364592
metab900	329.136	pos	C09499	0.144544	0.687403	-0.416447
metab27	180.102	pos	C09642	0.297101	0.797941	0.218474
metab620	283.094	pos	C09680	0.150181	0.687403	-0.313484
metab998	341.136	pos	C09981	0.764905	0.967125	-0.0654454
metab1101	305.151	pos	C10281	0.423171	0.87564	-0.19046
metab136	201.089	pos	C10454	0.820403	0.973995	-0.0722617
metab21	187.073	pos	C10469;C10427	0.846342	0.973995	-0.0537237
metab996	325.141	pos	C10719	0.468624	0.904412	-0.156115
metab2012	503.335	pos	C11049	0.773555	0.967125	-0.0829713
metab672	279.17	pos	C11221	0.165645	0.698075	0.261043
metab673	301.152	pos	C11221	0.845378	0.973995	0.0478213
metab1442	369.24	pos	C11898	0.542399	0.917347	-0.149956
metab705	470.137	pos	C12564	0.231289	0.744957	-0.271715
metab1335	323.235	pos	C12811	0.908352	0.989045	-0.0255051
metab1512	379.224	pos	C12859	0.976168	0.995768	-0.00742254
metab1347	341.245	pos	C13712;C15484;C11825;C05480	0.307526	0.808139	0.30357
metab1348	357.24	pos	C13713	0.350726	0.828436	-0.264857
metab1634	395.256	pos	C13828;C15646	0.783608	0.970028	-0.0648515
metab1069	284.295	pos	C13846	0.493237	0.917181	0.299185
metab1070	306.277	pos	C13846	0.369675	0.83992	0.394145
metab1550	401.266	pos	C13856	0.285719	0.788206	-0.213304
metab1701	405.24	pos	C14044;C14045	0.903431	0.989045	0.0251103
metab1150	329.209	pos	C14606	0.990052	0.997151	0.00466406
metab2483	657.486	pos	C15647	0.770429	0.967125	0.0564064
metab3062	218.15	pos	C15699	0.263402	0.773295	-0.137557
metab3063	240.132	pos	C15699	0.872053	0.983007	0.0192493
metab2053	465.334	pos	C15808	0.499815	0.917347	-0.292548
metab1529	397.235	pos	C15989	0.337501	0.819772	-0.182908
metab1441	353.245	pos	C16513;C11896	0.672896	0.960315	0.116985
metab1446	355.261	pos	C16527	0.948661	0.992512	-0.014241
metab1169	321.276	pos	C16535	0.365497	0.83748	0.260407
metab2962	130.159	pos		0.514206	0.917347	0.280582
metab1180	150.977	pos		0.765214	0.967125	-0.101721
metab2972	156.042	pos		0.904576	0.989045	-0.032586
metab2825	157.083	pos		0.816821	0.973995	-0.0500542
metab2869	162.112	pos		0.682294	0.960315	-0.0797777
metab1182	165.988	pos		0.281831	0.783979	-0.19131
metab2406	167.022	pos		0.3255	0.815789	-0.128811
metab2403	168.006	pos		0.557291	0.925782	0.0887099
metab2894	170.033	pos		0.509672	0.917347	-0.232452
metab2881	171.099	pos		0.706139	0.960315	0.126622
metab3031	172.115	pos		0.441091	0.882666	0.269084
metab2854	176.092	pos		0.348756	0.827334	-0.181156
metab3091	179.982	pos		0.894391	0.986913	0.0233215
metab2901	182.092	pos		0.843556	0.973995	-0.0351872
metab2879	183.11	pos		0.511336	0.917347	-0.100657
metab2971	185.032	pos		0.737768	0.962466	0.0363532
metab2980	185.069	pos		0.69444	0.960315	0.0951535
metab2958	185.115	pos		0.930746	0.990183	0.0237644
metab2404	189.988	pos		0.886029	0.986913	0.0317155
metab2073	192.014	pos		0.945687	0.992512	0.00541212
metab2722	192.04	pos		0.362814	0.833652	0.24235
metab3050	193.131	pos		0.137094	0.687403	-0.356622
metab2071	193.983	pos		0.236928	0.747139	0.160371
metab2800	194.013	pos		0.25088	0.760055	-0.12964
metab2731	194.033	pos		0.548861	0.921825	0.0844577
metab28	196.097	pos		0.12404	0.687403	0.318796
metab2855	198.074	pos		0.124469	0.687403	-0.317306
metab3078	199.048	pos		0.0720541	0.687403	-0.319295
metab20	199.084	pos		0.494236	0.917181	-0.102145
metab14	200.068	pos		0.426486	0.875929	-0.143101
metab3017	201.123	pos		0.55177	0.923365	-0.0889401
metab3051	203.139	pos		0.536716	0.917347	0.064103
metab3032	204.087	pos		0.161799	0.69795	0.346708
metab2936	205.118	pos		0.865645	0.979672	-0.0208445
metab1181	205.962	pos		0.534864	0.917347	-0.0965014
metab2787	206.055	pos		0.508945	0.917347	0.196083
metab2409	207.014	pos		0.425144	0.87564	0.0833885
metab2407	207.988	pos		0.810284	0.973995	0.024256
metab100	208.048	pos		0.615834	0.9439	-0.0712999
metab2405	208.973	pos		0.968855	0.994967	0.00593141
metab259	209.105	pos		0.149018	0.687403	-0.353013
metab150	211.144	pos		0.338593	0.820367	-0.142345
metab2921	212.089	pos		0.544239	0.917347	-0.13172
metab4	213.063	pos		0.0188562	0.687403	-0.262348
metab2981	213.075	pos		0.831789	0.973995	-0.0379484
metab97	213.146	pos		0.708877	0.960315	-0.11056
metab179	213.16	pos		0.920568	0.990183	0.0154825
metab3083	214.059	pos		0.666546	0.960315	-0.0952729
metab3074	214.141	pos		0.19701	0.726227	-0.188478
metab73	214.155	pos		0.513253	0.917347	-0.076631
metab2732	216.015	pos		0.154206	0.69045	0.233068
metab3019	217.118	pos		0.793431	0.97395	0.0561845
metab83	217.155	pos		0.967479	0.994114	-0.00580587
metab3081	219.027	pos		0.910753	0.989045	-0.0188
metab3054	219.134	pos		0.783057	0.970028	0.0306846
metab2833	220.071	pos		0.693195	0.960315	0.0671978
metab2728	222.029	pos		0.955611	0.992512	-0.0116192
metab2734	222.988	pos		0.263275	0.773295	0.12401
metab3018	223.105	pos		0.737632	0.962466	-0.0476074
metab1184	223.972	pos		0.836359	0.973995	0.0285807
metab232	225.035	pos		0.493838	0.917181	-0.0964932
metab108	225.064	pos		0.697068	0.960315	-0.0560248
metab3052	225.121	pos		0.664701	0.960315	-0.0719878
metab2843	226.024	pos		0.81942	0.973995	0.0338776
metab2906	226.069	pos		0.336403	0.818981	-0.253771
metab3036	226.105	pos		0.417176	0.872678	-0.23222
metab165	226.155	pos		0.393728	0.856079	-0.138471
metab2937	227.1	pos		0.141784	0.687403	-0.298611
metab88	227.125	pos		0.923982	0.990183	-0.0420401
metab353	227.223	pos		0.0943161	0.687403	-0.496933
metab15	228.074	pos		0.0973327	0.687403	-0.331533
metab53	228.134	pos		0.856461	0.976076	-0.0325258
metab180	229.155	pos		0.912595	0.989045	0.0117055
metab282	230.115	pos		0.380682	0.848309	-0.154482
metab2805	231.005	pos		0.524121	0.917347	-0.172023
metab63	231.134	pos		0.842221	0.973995	-0.0348042
metab206	231.17	pos		0.748658	0.966554	-0.0483908
metab2801	232.007	pos		0.93459	0.990261	-0.0158717
metab90	232.166	pos		0.72379	0.960315	0.0504051
metab9	233.042	pos		0.751636	0.966554	-0.0628221
metab85	233.15	pos		0.876007	0.983733	0.0248899
metab482	234.035	pos		0.459189	0.899179	-0.192175
metab483	234.053	pos		0.539357	0.917347	-0.145418
metab2733	235.993	pos		0.722962	0.960315	0.0723191
metab2723	236.041	pos		0.41649	0.872678	-0.210907
metab2998	237.085	pos		0.726357	0.960315	-0.0553862
metab2938	237.09	pos		0.203081	0.727962	-0.412365
metab279	237.123	pos		0.219488	0.744957	0.220704
metab530	237.136	pos		0.107059	0.687403	-0.382214
metab2075	237.988	pos		0.501549	0.917347	-0.125492
metab243	239.079	pos		0.201467	0.726227	-0.199024
metab3020	239.1	pos		0.78755	0.970028	0.0479644
metab84	239.137	pos		0.866034	0.979672	-0.0314259
metab433	239.175	pos		0.511864	0.917347	-0.105383
metab465	239.223	pos		0.630151	0.94685	0.115117
metab2721	241.008	pos		0.53716	0.917347	-0.106376
metab3000	241.068	pos		0.689151	0.960315	-0.143371
metab388	241.084	pos		0.195548	0.726227	-0.265465
metab3055	241.116	pos		0.900186	0.989045	-0.0147509
metab293	241.155	pos		0.119939	0.687403	-0.249434
metab2844	242.019	pos		0.0585992	0.687403	-0.272655
metab227	242.042	pos		0.173227	0.708796	-0.370043
metab250	242.079	pos		0.117626	0.687403	-0.452899
metab167	242.15	pos		0.936119	0.990261	-0.0195568
metab324	242.186	pos		0.600739	0.942342	0.105364
metab2988	243.053	pos		0.81905	0.973995	-0.0407593
metab405	243.099	pos		0.777401	0.969234	-0.128965
metab154	243.134	pos		0.416733	0.872678	-0.121371
metab315	243.17	pos		0.477826	0.909754	0.107376
metab466	243.207	pos		0.127139	0.687403	-0.263822
metab2729	244.011	pos		0.814357	0.973995	0.0500021
metab196	244.166	pos		0.15982	0.695998	-0.219938
metab269	245.078	pos		0.773375	0.967125	-0.0600261
metab1185	245.954	pos		0.41655	0.872678	0.110121
metab3064	246.156	pos		0.445132	0.889179	-0.129472
metab216	246.181	pos		0.840984	0.973995	-0.0281667
metab2856	247.016	pos		0.038531	0.687403	0.41425
metab66	247.129	pos		0.326365	0.815789	-0.164467
metab208	247.165	pos		0.68435	0.960315	0.0648408
metab2717	247.981	pos		0.906579	0.989045	-0.0258109
metab93	248.16	pos		0.814757	0.973995	-0.0313776
metab2793	248.975	pos		0.766442	0.967125	0.0371467
metab2828	249.061	pos		0.978018	0.99588	-0.00464152
metab368	251.079	pos		0.569944	0.936675	-0.104613
metab3056	251.106	pos		0.131616	0.687403	-0.392887
metab181	251.137	pos		0.534671	0.917347	-0.10891
metab412	251.139	pos		0.258965	0.766418	0.204342
metab2070	252.951	pos		0.290896	0.793361	-0.213979
metab234	253.058	pos		0.156579	0.691748	-0.256814
metab383	253.095	pos		0.361394	0.83353	-0.163168
metab64	253.116	pos		0.0347219	0.687403	-0.310186
metab207	253.152	pos		0.965012	0.993918	-0.00754969
metab558	253.191	pos		0.336558	0.818981	-0.135671
metab2899	254.019	pos		0.0727632	0.687403	-0.506436
metab3038	254.111	pos		0.564937	0.932553	-0.085972
metab91	254.148	pos		0.571908	0.937224	0.0974409
metab166	254.161	pos		0.0712993	0.687403	-0.290504
metab245	255.074	pos		0.670908	0.960315	-0.0606084
metab86	255.131	pos		0.753867	0.966554	-0.0398666
metab240	256.058	pos		0.04061	0.687403	-0.562033
metab116	256.069	pos		0.486098	0.917181	-0.145301
metab396	256.095	pos		0.522632	0.917347	-0.201274
metab275	256.106	pos		0.77214	0.967125	0.0350562
metab307	256.166	pos		0.633208	0.947739	0.0873833
metab195	256.177	pos		0.454529	0.895298	0.113688
metab456	256.202	pos		0.974173	0.995626	-0.00723234
metab235	257.042	pos		0.79937	0.973995	-0.0970008
metab110	257.053	pos		0.190793	0.722485	-0.190509
metab264	257.09	pos		0.247168	0.760055	-0.158445
metab535	257.115	pos		0.826103	0.973995	0.0458167
metab296	257.15	pos		0.577443	0.941955	0.107178
metab252	258.074	pos		0.353996	0.832205	-0.156173
metab169	258.145	pos		0.986563	0.997151	-0.00308465
metab326	258.181	pos		0.23195	0.744957	0.29785
metab2939	259.072	pos		0.156387	0.691748	-0.390576
metab280	259.105	pos		0.246599	0.760055	-0.171547
metab156	259.129	pos		0.646799	0.956343	-0.0987756
metab467	259.202	pos		0.209294	0.734283	0.25323
metab198	260.16	pos		0.414399	0.872678	-0.174125
metab92	260.172	pos		0.322346	0.815789	0.169625
metab347	260.197	pos		0.932988	0.990261	-0.0149446
metab6	261.031	pos		0.306704	0.808139	-0.355374
metab600	261.052	pos		0.319457	0.812637	-0.23644
metab2914	261.058	pos		0.197242	0.726227	0.444281
metab867	261.125	pos		0.741345	0.963696	0.0859096
metab331	262.165	pos		0.755698	0.966554	0.0707554
metab220	262.176	pos		0.281873	0.783979	-0.201774
metab2838	262.99	pos		0.0780608	0.687403	0.399323
metab3121	263.146	pos		0.53756	0.917347	-0.101925
metab2804	264.973	pos		0.701816	0.960315	-0.0757473
metab2989	265.035	pos		0.871048	0.983007	-0.0258603
metab155	265.116	pos		0.74701	0.966554	0.0430212
metab685	265.191	pos		0.401262	0.862638	-0.101346
metab374	266.072	pos		0.252491	0.760801	0.178783
metab370	267.074	pos		0.200642	0.726227	-0.227101
metab510	267.11	pos		0.575055	0.939585	-0.0898241
metab691	267.207	pos		0.836557	0.973995	0.0241319
metab237	268.052	pos		0.81802	0.973995	0.0550792
metab78	268.127	pos		0.93451	0.990261	0.016917
metab217	268.163	pos		0.998915	0.999461	0.000201319
metab385	269.09	pos		0.70212	0.960315	-0.0685533
metab67	269.111	pos		0.350577	0.828436	-0.154171
metab532	269.126	pos		0.847253	0.973995	-0.0371205
metab209	269.147	pos		0.749972	0.966554	-0.0592914
metab295	269.161	pos		0.959173	0.992904	0.0145797
metab251	270.085	pos		0.839367	0.973995	-0.0418209
metab407	270.121	pos		0.818232	0.973995	0.038744
metab325	270.192	pos		0.994001	0.99782	0.00171671
metab1073	270.316	pos		0.0400305	0.687403	-0.699226
metab3014	271.037	pos		0.725613	0.960315	-0.111667
metab436	271.165	pos		0.905509	0.989045	-0.0233107
metab316	271.176	pos		0.955305	0.992512	-0.00763445
metab574	271.202	pos		0.948538	0.992512	0.0113614
metab241	272.053	pos		0.185282	0.713324	-0.290477
metab308	272.16	pos		0.921604	0.990183	0.0178837
metab197	272.172	pos		0.840712	0.973995	-0.0386353
metab263	273.067	pos		0.150646	0.687403	-0.198285
metab3057	273.088	pos		0.226581	0.744957	-0.261412
metab298	273.144	pos		0.349319	0.827596	-0.157598
metab674	273.146	pos		0.715339	0.960315	-0.0685644
metab254	274.069	pos		0.0898409	0.687403	-0.310712
metab329	274.176	pos		0.819245	0.973995	-0.0468775
metab218	274.187	pos		0.93933	0.99093	-0.0129396
metab473	274.213	pos		0.967481	0.994114	0.00709584
metab125	275.046	pos		0.27463	0.783979	-0.364902
metab603	275.079	pos		0.128158	0.687403	-0.273381
metab320	275.16	pos		0.535912	0.917347	-0.0987263
metab273	276.049	pos		0.988423	0.997151	0.00323501
metab94	276.167	pos		0.432886	0.877187	-0.167149
metab1187	277.099	pos		0.507665	0.917347	0.17112
metab415	277.105	pos		0.0447875	0.687403	-0.650245
metab659	277.155	pos		0.250833	0.760055	0.196601
metab340	277.158	pos		0.102853	0.687403	0.24425
metab3067	278.146	pos		0.861626	0.977008	-0.0257972
metab2794	278.951	pos		0.344045	0.823636	0.277322
metab3080	278.987	pos		0.264619	0.774382	-0.39394
metab2815	279.035	pos		0.184653	0.713324	-0.175241
metab131	279.048	pos		0.223186	0.744957	0.348007
metab369	279.085	pos		0.278193	0.783979	0.184496
metab613	279.111	pos		0.804184	0.973995	-0.047887
metab804	279.207	pos		0.763931	0.967125	-0.0365254
metab50	280.032	pos		0.290535	0.793361	-0.367519
metab2882	280.056	pos		0.501776	0.917347	-0.140681
metab505	280.106	pos		0.4546	0.895298	-0.155203
metab170	280.127	pos		0.888777	0.986913	-0.0263257
metab645	280.142	pos		0.748583	0.966554	-0.0616649
metab10	281.009	pos		0.556121	0.925782	0.116713
metab382	281.083	pos		0.170883	0.707116	0.214276
metab498	281.09	pos		0.876695	0.983733	-0.0289763
metab634	281.126	pos		0.895938	0.986913	-0.035088
metab468	281.184	pos		0.544149	0.917347	0.134887
metab811	281.222	pos		0.627062	0.94685	0.0567808
metab361	282.049	pos		0.00759996	0.687403	-0.914967
metab375	282.085	pos		0.604315	0.942342	-0.0905642
metab521	282.121	pos		0.279161	0.783979	-0.148561
metab199	282.142	pos		0.43373	0.877187	-0.14722
metab667	282.158	pos		0.923658	0.990183	0.0224054
metab348	282.179	pos		0.519142	0.917347	-0.122829
metab2786	283.013	pos		0.313106	0.809263	-0.329416
metab360	283.033	pos		0.640071	0.951572	-0.0944728
metab372	283.069	pos		0.226825	0.744957	-0.173059
metab511	283.105	pos		0.531985	0.917347	-0.114419
metab187	283.126	pos		0.59207	0.942342	-0.10286
metab657	283.142	pos		0.913895	0.989045	-0.0221958
metab434	283.176	pos		0.754223	0.966554	0.0611083
metab397	284.101	pos		0.502806	0.917347	-0.171864
metab648	284.126	pos		0.0564968	0.687403	-0.402965
metab538	284.137	pos		0.857051	0.976076	-0.0306834
metab389	285.085	pos		0.153304	0.69045	-0.24496
metab534	285.121	pos		0.610482	0.942342	-0.10078
metab3122	285.128	pos		0.524972	0.917347	-0.0970169
metab920	285.183	pos		0.247829	0.760055	-0.260321
metab448	285.192	pos		0.570144	0.936675	-0.0961506
metab377	286.069	pos		0.357371	0.832651	-0.188664
metab253	286.08	pos		0.867705	0.98086	-0.0335535
metab863	286.132	pos		0.475241	0.907324	-0.0904792
metab441	286.176	pos		0.808127	0.973995	0.0449027
metab459	288.192	pos		0.98394	0.996975	-0.00362691
metab350	288.203	pos		0.920649	0.990183	-0.0225087
metab961	288.29	pos		0.287268	0.791284	0.532365
metab599	289.041	pos		0.847019	0.973995	-0.0452051
metab265	289.062	pos		0.0627921	0.687403	-0.369734
metab737	289.095	pos		0.698219	0.960315	-0.0531492
metab970	289.12	pos		0.381846	0.848309	-0.243753
metab676	289.141	pos		0.333226	0.818981	-0.189544
metab359	289.154	pos		0.788056	0.970028	0.167522
metab451	289.176	pos		0.982511	0.996945	-0.0035191
metab341	289.187	pos		0.629264	0.94685	0.101826
metab2907	290.013	pos		0.330166	0.817728	-0.225408
metab332	290.171	pos		0.796271	0.973995	-0.0479386
metab221	290.182	pos		0.815393	0.973995	0.0502183
metab2967	292.103	pos		0.169885	0.706711	0.316643
metab2872	293.051	pos		0.812179	0.973995	-0.0547937
metab497	293.101	pos		0.70495	0.960315	-0.0532852
metab1081	293.117	pos		0.109828	0.687403	0.512282
metab795	293.186	pos		0.320581	0.813234	0.188391
metab1129	293.188	pos		0.625156	0.94685	0.101899
metab829	293.209	pos		0.479733	0.910199	-0.0968524
metab926	293.222	pos		0.606418	0.942342	0.0819561
metab952	293.245	pos		0.47841	0.909754	0.138028
metab627	294.121	pos		0.582211	0.942342	-0.116731
metab681	294.181	pos		0.925094	0.990183	-0.0226448
metab2853	295.009	pos		0.604019	0.942342	0.0953879
metab2992	295.047	pos		0.345632	0.824294	-0.196129
metab615	295.105	pos		0.596985	0.942342	-0.0993807
metab675	295.165	pos		0.518994	0.917347	0.0890674
metab1142	295.203	pos		0.806141	0.973995	0.0509669
metab931	295.238	pos		0.786949	0.970028	-0.0497519
metab2857	296.066	pos		0.0679448	0.687403	-0.592543
metab506	296.101	pos		0.581367	0.942342	-0.119772
metab330	296.158	pos		0.755109	0.966554	-0.0596319
metab2829	297.028	pos		0.0276313	0.687403	-0.61342
metab500	297.085	pos		0.300111	0.802489	-0.223512
metab637	297.121	pos		0.814689	0.973995	-0.0504662
metab321	297.142	pos		0.624205	0.94685	-0.0891921
metab783	297.157	pos		0.640531	0.951572	0.0814135
metab2837	297.968	pos		0.762508	0.967125	-0.0904616
metab523	298.116	pos		0.669103	0.960315	-0.102228
metab669	298.153	pos		0.671755	0.960315	-0.0802815
metab917	298.178	pos		0.769529	0.967125	0.178014
metab1278	298.347	pos		0.293455	0.793361	-0.332201
metab512	299.1	pos		0.415281	0.872678	-0.144407
metab660	299.137	pos		0.669934	0.960315	-0.0476844
metab911	299.162	pos		0.213526	0.74247	-0.228622
metab575	299.208	pos		0.682515	0.960315	0.0861152
metab596	299.255	pos		0.201236	0.726227	-0.41973
metab399	300.096	pos		0.9064	0.989045	-0.0236875
metab650	300.121	pos		0.617472	0.9439	-0.0926338
metab3068	300.128	pos		0.735537	0.961719	-0.0717315
metab539	300.132	pos		0.878962	0.984783	-0.031502
metab310	300.167	pos		0.107142	0.687403	-0.3588
metab562	300.192	pos		0.740647	0.963474	-0.0645911
metab501	301.051	pos		0.407344	0.870606	-0.178461
metab248	301.055	pos		0.883667	0.9863	0.028627
metab2923	301.067	pos		0.320046	0.813007	0.211617
metab391	301.08	pos		0.0834486	0.687403	-0.285639
metab137	301.102	pos		0.880226	0.984783	0.0229792
metab570	301.211	pos		0.935227	0.990261	-0.0121202
metab2973	302.001	pos		0.53859	0.917347	-0.143309
metab585	302.207	pos		0.581339	0.942342	0.123706
metab475	302.219	pos		0.912676	0.989045	-0.0246544
metab404	303.077	pos		0.982341	0.996945	0.00413226
metab211	303.177	pos		0.703733	0.960315	-0.0763541
metab469	303.203	pos		0.944057	0.992512	-0.0192153
metab3009	304.028	pos		0.0872314	0.687403	0.260118
metab203	304.161	pos		0.996594	0.998232	-0.000999144
metab461	304.187	pos		0.858868	0.976294	-0.0311135
metab1359	304.3	pos		0.617472	0.9439	0.24884
metab2999	304.994	pos		0.711723	0.960315	-0.124691
metab2850	305.015	pos		0.783462	0.970028	-0.0621165
metab606	305.083	pos		0.648593	0.956344	-0.0953299
metab738	305.09	pos		0.789588	0.971058	-0.0591659
metab185	305.128	pos		0.754952	0.966554	-0.236207
metab302	305.134	pos		0.282633	0.783979	-0.24093
metab228	305.986	pos		0.454558	0.895298	-0.203298
metab484	306.06	pos		0.675004	0.960315	-0.167719
metab3058	306.071	pos		0.310079	0.809263	-0.203542
metab96	306.116	pos		0.42702	0.875929	-0.213502
metab481	307.044	pos		0.226426	0.744957	0.197754
metab2953	307.067	pos		0.323106	0.815789	-0.330803
metab614	307.117	pos		0.598001	0.942342	-0.103195
metab1113	307.167	pos		0.623953	0.94685	-0.0826945
metab2924	308.041	pos		0.510648	0.917347	0.102348
metab610	308.101	pos		0.725211	0.960315	-0.0852354
metab442	308.158	pos		0.630142	0.94685	-0.0776458
metab799	308.197	pos		0.977376	0.99588	0.00588198
metab494	309.078	pos		0.644015	0.953767	-0.0734506
metab749	309.121	pos		0.975485	0.995626	-0.00791175
metab1043	309.254	pos		0.35965	0.83353	0.158107
metab492	310.08	pos		0.564577	0.932553	-0.12792
metab628	310.116	pos		0.533747	0.917347	-0.126716
metab460	310.174	pos		0.521733	0.917347	-0.135725
metab683	310.176	pos		0.459769	0.899179	0.129877
metab35	311.04	pos		0.355751	0.832205	-0.258486
metab489	311.064	pos		0.0784835	0.687403	-0.37386
metab617	311.1	pos		0.466026	0.904412	-0.171325
metab452	311.158	pos		0.362761	0.833652	-0.163134
metab507	312.096	pos		0.502287	0.917347	-0.142329
metab649	312.132	pos		0.81622	0.973995	-0.0542849
metab333	312.153	pos		0.734632	0.961719	-0.0718905
metab791	312.168	pos		0.425612	0.87564	-0.166178
metab638	313.116	pos		0.722287	0.960315	-0.0759415
metab707	313.223	pos		0.652339	0.957566	0.092125
metab526	314.111	pos		0.597971	0.942342	-0.0974301
metab698	314.207	pos		0.95685	0.992904	0.0125703
metab373	315.059	pos		0.984438	0.996975	0.00362619
metab621	315.066	pos		0.699859	0.960315	0.087246
metab516	315.095	pos		0.714509	0.960315	-0.0763133
metab1082	315.099	pos		0.13674	0.687403	0.45565
metab658	315.114	pos		0.911852	0.989045	-0.0207929
metab1191	315.136	pos		0.4288	0.875962	-0.163496
metab913	315.157	pos		0.0261683	0.687403	-0.566225
metab576	315.203	pos		0.327593	0.815789	-0.23537
metab2959	316.055	pos		0.841504	0.973995	-0.0352377
metab277	316.102	pos		0.770323	0.967125	0.0483904
metab718	316.223	pos		0.77047	0.967125	-0.0599612
metab2940	317.029	pos		0.876701	0.983733	-0.0270447
metab3002	317.041	pos		0.248112	0.760055	0.250525
metab1086	317.115	pos		0.73015	0.960315	-0.186978
metab969	317.126	pos		0.416493	0.872678	0.255206
metab598	317.185	pos		0.516598	0.917347	-0.0811963
metab342	317.193	pos		0.467561	0.904412	0.173765
metab590	317.218	pos		0.949018	0.992512	-0.0148455
metab2719	317.975	pos		0.527241	0.917347	0.120436
metab334	318.177	pos		0.936047	0.990261	-0.0176993
metab588	318.202	pos		0.739869	0.963146	-0.0629367
metab2976	318.983	pos		0.6676	0.960315	0.135153
metab48	319.028	pos		0.673553	0.960315	0.058792
metab3024	319.039	pos		0.924711	0.990183	0.0148326
metab860	319.105	pos		0.906564	0.989045	-0.021543
metab2724	319.991	pos		0.373654	0.844763	-0.203563
metab2865	320.002	pos		0.129433	0.687403	0.238695
metab2978	320.012	pos		0.912875	0.989045	0.0203677
metab739	320.083	pos		0.929993	0.990183	-0.0206932
metab2874	321.057	pos		0.32776	0.815789	-0.168759
metab362	321.071	pos		0.224978	0.744957	-0.224971
metab3069	321.082	pos		0.891376	0.986913	-0.0254315
metab678	321.131	pos		0.19967	0.726227	-0.450568
metab1321	321.219	pos		0.772068	0.967125	0.0583935
metab1053	321.24	pos		0.593182	0.942342	0.0741156
metab1152	321.254	pos		0.210108	0.734774	0.249973
metab2400	321.96	pos		0.78485	0.970028	-0.0867523
metab485	322.055	pos		0.430009	0.875962	0.181375
metab626	322.11	pos		0.718008	0.960315	-0.0508532
metab682	322.187	pos		0.970881	0.995626	0.00807432
metab1342	322.251	pos		0.434517	0.877187	0.330262
metab3030	323.041	pos		0.997375	0.998467	-0.000988154
metab612	323.094	pos		0.474976	0.907324	-0.139158
metab1155	323.269	pos		0.479028	0.909806	0.149862
metab422	324.097	pos		0.341954	0.820937	-0.185708
metab757	324.132	pos		0.55548	0.925782	-0.118682
metab586	324.189	pos		0.550187	0.923204	-0.104661
metab801	324.192	pos		0.735448	0.961719	-0.0756307
metab1371	324.326	pos		0.714026	0.960315	0.155975
metab46	325.052	pos		0.795352	0.973995	0.0438205
metab608	325.08	pos		0.597904	0.942342	-0.126861
metab82	325.082	pos		0.503251	0.917347	0.147363
metab416	325.089	pos		0.933907	0.990261	0.0354124
metab630	326.111	pos		0.427232	0.875929	-0.182893
metab779	326.148	pos		0.772201	0.967125	-0.0640668
metab462	326.169	pos		0.306358	0.808139	0.155127
metab1476	326.378	pos		0.181321	0.713324	-0.786189
metab622	327.095	pos		0.730442	0.960315	-0.074199
metab303	327.116	pos		0.254914	0.763073	-0.238017
metab771	327.132	pos		0.418185	0.872678	-0.140131
metab662	327.143	pos		0.836704	0.973995	0.0517373
metab651	328.127	pos		0.809147	0.973995	-0.0472784
metab822	328.223	pos		0.310795	0.809263	0.195292
metab2902	329.026	pos		0.207677	0.734084	0.220349
metab503	329.074	pos		0.361016	0.83353	-0.202335
metab708	329.218	pos		0.593443	0.942342	-0.0925557
metab1499	329.224	pos		0.44678	0.889179	0.227271
metab700	330.202	pos		0.696321	0.960315	0.0629059
metab3039	331.06	pos		0.170198	0.706711	0.349353
metab1092	331.142	pos		0.334276	0.818981	0.162897
metab578	331.197	pos		0.901508	0.989045	0.023906
metab1408	331.203	pos		0.926649	0.990183	-0.0197076
metab470	331.209	pos		0.478485	0.909754	-0.110582
metab727	331.234	pos		0.944622	0.992512	0.0150469
metab855	332.101	pos		0.587359	0.942342	-0.122861
metab790	332.111	pos		0.243453	0.75727	0.263446
metab974	332.137	pos		0.414814	0.872678	0.151302
metab463	332.193	pos		0.468037	0.904412	0.132352
metab720	332.218	pos		0.739374	0.963146	0.0725227
metab2790	333.003	pos		0.56428	0.932553	-0.110818
metab386	333.034	pos		0.955153	0.992512	0.0138202
metab971	333.121	pos		0.974935	0.995626	0.00774656
metab1196	333.146	pos		0.809785	0.973995	-0.0814966
metab1383	333.149	pos		0.106499	0.687403	0.493665
metab450	333.159	pos		0.963084	0.993918	0.00770909
metab758	334.122	pos		0.434197	0.877187	-0.167875
metab803	334.163	pos		0.0536676	0.687403	-0.298354
metab1274	334.308	pos		0.4067	0.870606	0.318769
metab2725	335.002	pos		0.488603	0.917181	0.115669
metab2873	335.013	pos		0.489878	0.917181	-0.106533
metab49	335.023	pos		0.543305	0.917347	-0.123464
metab861	335.1	pos		0.991822	0.997151	-0.00248525
metab1427	335.235	pos		0.391988	0.856079	0.165025
metab800	336.203	pos		0.807256	0.973995	-0.0682682
metab2720	336.942	pos		0.522786	0.917347	-0.222952
metab2928	337.041	pos		0.731394	0.960315	-0.0719987
metab72	337.056	pos		0.446812	0.889179	-0.170808
metab748	337.109	pos		0.184832	0.713324	-0.246332
metab1439	337.25	pos		0.357117	0.832651	0.230101
metab173	338.084	pos		0.748365	0.966554	-0.0438538
metab743	338.093	pos		0.104097	0.687403	-0.311585
metab745	338.111	pos		0.800127	0.973995	0.0707011
metab886	338.148	pos		0.99014	0.997151	-0.00320169
metab719	338.205	pos		0.531999	0.917347	-0.14624
metab2941	339.011	pos		0.77536	0.968267	-0.051981
metab387	339.058	pos		0.814205	0.973995	0.0440419
metab159	339.068	pos		0.440507	0.882666	-0.143914
metab143	339.091	pos		0.296189	0.796662	-0.259053
metab760	340.127	pos		0.676889	0.960315	-0.118168
metab444	340.148	pos		0.0441587	0.687403	-0.406063
metab903	340.163	pos		0.654054	0.958546	-0.106742
metab928	340.223	pos		0.619026	0.9439	0.119816
metab2913	340.979	pos		0.638984	0.951572	-0.0901715
metab2897	341.01	pos		0.96666	0.994114	0.00741537
metab2859	341.026	pos		0.528939	0.917347	0.108167
metab640	341.122	pos		0.838545	0.973995	-0.0518419
metab784	341.158	pos		0.846109	0.973995	-0.0468469
metab813	341.218	pos		0.673039	0.960315	-0.0739006
metab631	342.106	pos		0.752389	0.966554	-0.0568071
metab527	342.117	pos		0.456567	0.896951	0.122199
metab781	342.143	pos		0.963627	0.993918	-0.00983998
metab936	342.239	pos		0.462129	0.901173	0.193989
metab142	343.039	pos		0.96352	0.993918	-0.00760345
metab625	343.09	pos		0.30186	0.804812	-0.21527
metab696	343.198	pos		0.48245	0.913458	-0.141814
metab1495	343.203	pos		0.819391	0.973995	0.0688533
metab830	343.234	pos		0.619447	0.9439	-0.0783176
metab2904	344.037	pos		0.714728	0.960315	-0.084426
metab652	344.122	pos		0.815347	0.973995	-0.0449698
metab823	344.218	pos		0.963051	0.993918	0.00865544
metab1276	344.316	pos		0.685615	0.960315	-0.0919972
metab79	345.076	pos		0.917192	0.989702	0.0169308
metab711	345.213	pos		0.606061	0.942342	-0.125474
metab850	345.217	pos		0.492327	0.917181	-0.110838
metab591	345.224	pos		0.395733	0.858596	0.218891
metab842	345.25	pos		0.728762	0.960315	0.080943
metab68	346.06	pos		0.413389	0.872678	0.1657
metab967	346.116	pos		0.762893	0.967125	0.0700007
metab838	346.234	pos		0.608081	0.942342	0.101626
metab47	347.034	pos		0.552303	0.923365	0.0999671
metab56	347.044	pos		0.929675	0.990183	-0.0153922
metab654	347.068	pos		0.176153	0.711225	0.372169
metab1083	347.071	pos		0.755547	0.966554	0.134145
metab519	347.085	pos		0.879857	0.984783	0.0369527
metab965	347.1	pos		0.726049	0.960315	-0.0892458
metab1093	347.137	pos		0.594036	0.942342	0.11723
metab1296	347.162	pos		0.836904	0.973995	-0.0249296
metab1034	347.183	pos		0.0382947	0.687403	-0.42012
metab729	347.229	pos		0.949249	0.992512	-0.0169654
metab975	348.132	pos		0.407507	0.870606	-0.177078
metab1533	348.266	pos		0.180125	0.713324	0.933064
metab1477	349.12	pos		0.360016	0.83353	-0.509187
metab1417	349.214	pos		0.326234	0.815789	-0.136103
metab1376	349.308	pos		0.186702	0.714581	0.349833
metab1544	350.282	pos		0.330847	0.817728	0.431196
metab3045	351.056	pos		0.328278	0.815789	-0.191053
metab1401	351.207	pos		0.991926	0.997151	0.0022845
metab1539	351.266	pos		0.99623	0.998232	-0.000941087
metab1361	351.301	pos		0.184982	0.713324	0.246535
metab3003	352.031	pos		0.827136	0.973995	0.0548929
metab871	352.127	pos		0.758854	0.967125	-0.0623591
metab1004	352.163	pos		0.928298	0.990183	0.020788
metab802	352.198	pos		0.312206	0.809263	-0.211502
metab848	352.233	pos		0.649393	0.956344	-0.105477
metab2997	353.015	pos		0.22095	0.744957	-0.25245
metab401	353.022	pos		0.500733	0.917347	0.112744
metab299	353.083	pos		0.215545	0.744227	-0.201799
metab752	353.122	pos		0.419164	0.872678	0.179908
metab1173	353.266	pos		0.731118	0.960315	-0.105125
metab3041	354.011	pos		0.929498	0.990183	-0.0163927
metab2961	354.067	pos		0.185604	0.713324	-0.22314
metab864	354.077	pos		0.617841	0.9439	-0.115245
metab888	354.143	pos		0.982723	0.996945	0.00497834
metab568	354.164	pos		0.284869	0.787047	-0.221535
metab1020	354.179	pos		0.894025	0.986913	0.0317746
metab721	354.2	pos		0.698235	0.960315	-0.0871711
metab3026	354.995	pos		0.490392	0.917181	-0.160573
metab2951	355.016	pos		0.713509	0.960315	-0.0999654
metab1384	355.131	pos		0.200486	0.726227	0.354808
metab772	355.138	pos		0.9477	0.992512	0.016792
metab910	355.174	pos		0.705983	0.960315	-0.113165
metab759	356.104	pos		0.95797	0.992904	0.011444
metab761	356.122	pos		0.541767	0.917347	-0.154442
metab905	356.158	pos		0.511218	0.917347	-0.180435
metab113	356.953	pos		0.5096	0.917347	-0.114389
metab2927	356.984	pos		0.687845	0.960315	-0.0684228
metab2900	357.005	pos		0.593557	0.942342	-0.0889451
metab755	357.106	pos		0.243421	0.75727	-0.296459
metab642	357.117	pos		0.340569	0.820367	0.214763
metab814	357.213	pos		0.824217	0.973995	0.0511014
metab1605	357.219	pos		0.187143	0.714581	0.495632
metab942	357.25	pos		0.840815	0.973995	0.0423324
metab283	358.039	pos		0.744465	0.966377	0.069314
metab782	358.137	pos		0.627952	0.94685	-0.13312
metab3011	359.013	pos		0.699623	0.960315	-0.072343
metab281	359.023	pos		0.601247	0.942342	-0.130429
metab200	359.091	pos		0.747106	0.966554	0.050255
metab832	359.229	pos		0.614064	0.9439	0.0936104
metab728	359.24	pos		0.816627	0.973995	-0.0534844
metab953	359.265	pos		0.809369	0.973995	0.0529874
metab174	360.066	pos		0.798127	0.973995	0.0348766
metab188	360.075	pos		0.539699	0.917347	-0.188861
metab1464	360.324	pos		0.319214	0.812637	0.860757
metab2952	361.04	pos		0.530891	0.917347	0.119363
metab160	361.05	pos		0.938975	0.99093	0.0119276
metab709	361.191	pos		0.953657	0.992512	-0.0127631
metab713	361.208	pos		0.822631	0.973995	-0.0539045
metab1501	361.214	pos		0.522223	0.917347	-0.1478
metab844	361.245	pos		0.896115	0.986913	0.0324752
metab147	362.034	pos		0.258196	0.765976	0.166189
metab968	362.111	pos		0.846499	0.973995	-0.0514131
metab1640	362.282	pos		0.27779	0.783979	0.46966
metab2925	363.008	pos		0.361174	0.83353	0.155598
metab144	363.018	pos		0.271456	0.781052	0.205757
metab145	363.045	pos		0.474417	0.907324	0.295831
metab966	363.095	pos		0.419878	0.872678	0.171166
metab1105	364.163	pos		0.753973	0.966554	0.0714891
metab923	365.157	pos		0.472206	0.907211	-0.149145
metab593	365.185	pos		0.977928	0.99588	-0.00575539
metab1526	365.245	pos		0.00964261	0.687403	0.653368
metab1642	365.282	pos		0.223792	0.744957	0.345301
metab987	366.142	pos		0.950791	0.992512	-0.0125373
metab1121	366.179	pos		0.637679	0.951572	0.0908495
metab958	366.248	pos		0.0131808	0.687403	0.705651
metab39	367.03	pos		0.56655	0.934373	0.134076
metab877	367.138	pos		0.488513	0.917181	0.136046
metab1683	367.203	pos		0.889536	0.986913	0.0433395
metab873	368.122	pos		0.721948	0.960315	-0.0753449
metab1005	368.158	pos		0.844983	0.973995	0.0399365
metab1139	368.195	pos		0.779939	0.970028	0.0667245
metab2898	369.016	pos		0.563298	0.932553	0.12031
metab244	369.026	pos		0.924285	0.990183	0.0217734
metab897	369.153	pos		0.685663	0.960315	0.0933013
metab344	369.161	pos		0.106549	0.687403	0.430535
metab1026	369.19	pos		0.655113	0.959329	-0.108981
metab1690	369.219	pos		0.652968	0.957721	-0.135339
metab1548	369.276	pos		0.151837	0.687403	0.377499
metab255	369.985	pos		0.719683	0.960315	-0.0558369
metab3084	369.989	pos		0.138032	0.687403	0.318204
metab3049	370.051	pos		0.94294	0.992512	0.0151831
metab889	370.137	pos		0.941592	0.992512	-0.0166848
metab1021	370.174	pos		0.965521	0.993918	0.00914492
metab1678	371.105	pos		0.120369	0.687403	0.535949
metab776	371.133	pos		0.708888	0.960315	-0.111038
metab934	371.229	pos		0.926072	0.990183	-0.0194557
metab1694	371.235	pos		0.99995	0.99995	1.52206e-05
metab1447	371.256	pos		0.527813	0.917347	-0.154018
metab872	372.088	pos		0.231843	0.744957	-0.267309
metab763	372.117	pos		0.618929	0.9439	-0.11505
metab906	372.153	pos		0.915614	0.989166	-0.0211002
metab1373	372.311	pos		0.636378	0.950928	-0.105053
metab1473	372.347	pos		0.0918929	0.687403	-0.67721
metab3085	372.927	pos		0.544691	0.917347	-0.0917726
metab2929	372.979	pos		0.912401	0.989045	-0.0235713
metab175	373.071	pos		0.986964	0.997151	-0.00439067
metab701	373.121	pos		0.224695	0.744957	-0.320136
metab943	373.245	pos		0.596095	0.942342	-0.0945783
metab843	373.256	pos		0.423994	0.87564	-0.173098
metab1066	373.281	pos		0.846256	0.973995	0.0381497
metab2827	374.013	pos		0.872349	0.983007	-0.0303841
metab1193	374.148	pos		0.737672	0.962466	-0.062349
metab2812	374.987	pos		0.524498	0.917347	-0.12004
metab2819	374.997	pos		0.351574	0.828645	-0.216205
metab300	375.065	pos		0.298277	0.798754	-0.1476
metab834	375.224	pos		0.174205	0.708993	-0.325073
metab3060	376.04	pos		0.842962	0.973995	-0.0260233
metab292	376.049	pos		0.755402	0.966554	-0.0428838
metab1731	376.298	pos		0.351032	0.828436	0.889754
metab2834	376.977	pos		0.818045	0.973995	-0.0444098
metab3027	377.014	pos		0.617826	0.9439	0.111322
metab3042	377.024	pos		0.627958	0.94685	-0.0715667
metab289	377.033	pos		0.447623	0.889179	-0.147388
metab2830	377.961	pos		0.116935	0.687403	0.228292
metab3028	378.008	pos		0.606529	0.942342	0.0858846
metab2817	378.935	pos		0.605238	0.942342	-0.082953
metab2784	378.982	pos		0.23356	0.744957	0.212517
metab3004	378.992	pos		0.786494	0.970028	0.0475865
metab655	379.04	pos		0.392791	0.856079	0.275669
metab1633	379.261	pos		0.0813815	0.687403	0.721954
metab1223	380.195	pos		0.709706	0.960315	0.0846535
metab1648	380.293	pos		0.0553716	0.687403	0.827807
metab8	381.005	pos		0.335917	0.818981	-0.200533
metab3066	381.043	pos		0.858135	0.976076	-0.0455822
metab995	381.153	pos		0.380743	0.848309	-0.229938
metab1780	381.219	pos		0.058826	0.687403	0.637048
metab1527	381.24	pos		0.17858	0.713324	-0.389006
metab1440	381.251	pos		0.671702	0.960315	-0.161083
metab1644	381.276	pos		0.0476036	0.687403	0.597492
metab1377	381.298	pos		0.542629	0.917347	-0.116938
metab394	382.057	pos		0.46016	0.899179	0.123834
metab988	382.137	pos		0.931489	0.990183	0.0152069
metab1123	382.174	pos		0.896042	0.986913	0.0260189
metab1235	382.21	pos		0.521162	0.917347	0.173607
metab1042	382.245	pos		0.492693	0.917181	0.158977
metab24	383.02	pos		0.157679	0.693928	0.331942
metab2993	383.032	pos		0.30154	0.804812	0.135661
metab384	383.041	pos		0.29363	0.793361	0.190743
metab337	383.116	pos		0.896262	0.986913	-0.0312385
metab880	383.133	pos		0.146348	0.687403	0.291057
metab1016	383.169	pos		0.657984	0.959368	0.0909385
metab714	383.19	pos		0.608903	0.942342	-0.0989379
metab1144	383.205	pos		0.770899	0.967125	0.0663371
metab1787	383.235	pos		0.0631877	0.687403	0.648683
metab1541	383.256	pos		0.870848	0.983007	0.0401993
metab2990	384.016	pos		0.465417	0.904412	0.122999
metab1006	384.153	pos		0.494446	0.917181	0.160764
metab1140	384.19	pos		0.35494	0.832205	0.190898
metab1595	384.193	pos		0.347024	0.824294	-0.467756
metab2926	384.99	pos		0.193633	0.726227	0.237487
metab2985	385	pos		0.175559	0.710394	0.239102
metab899	385.148	pos		0.856049	0.976076	0.0365856
metab1028	385.185	pos		0.584639	0.942342	0.130471
metab1691	385.214	pos		0.652108	0.957566	-0.0814311
metab1791	385.25	pos		0.0478835	0.687403	0.643486
metab2886	386.025	pos		0.473939	0.907324	0.167084
metab890	386.132	pos		0.273885	0.783979	0.218504
metab962	386.263	pos		0.0919075	0.687403	0.740029
metab18	386.943	pos		0.907194	0.989045	0.0257514
metab2905	386.958	pos		0.535576	0.917347	0.164119
metab258	386.973	pos		0.831457	0.973995	0.0766585
metab825	387.137	pos		0.604592	0.942342	-0.100786
metab935	387.224	pos		0.453637	0.895298	0.175609
metab1055	387.26	pos		0.735618	0.961719	0.0688776
metab954	387.271	pos		0.648022	0.956344	0.127925
metab1078	387.283	pos		0.875156	0.983733	-0.0195277
metab1171	387.297	pos		0.380478	0.848309	0.170034
metab3071	388.062	pos		0.584672	0.942342	-0.126477
metab301	388.07	pos		0.666357	0.960315	0.114446
metab1290	388.163	pos		0.630888	0.94685	0.129633
metab950	388.255	pos		0.833914	0.973995	0.0540644
metab119	388.953	pos		0.698871	0.960315	-0.0534644
metab2877	389.012	pos		0.158211	0.693928	-0.24166
metab288	389.045	pos		0.701148	0.960315	0.0961951
metab542	389.095	pos		0.408409	0.870606	-0.141566
metab901	389.132	pos		0.224127	0.744957	0.241408
metab816	389.185	pos		0.837217	0.973995	-0.0529341
metab945	389.239	pos		0.412907	0.872678	0.182132
metab845	389.251	pos		0.891473	0.986913	-0.0312887
metab2860	389.987	pos		0.368013	0.83748	0.218603
metab887	390.08	pos		0.835617	0.973995	-0.0518386
metab1194	390.143	pos		0.382644	0.848309	0.217051
metab1827	390.313	pos		0.234995	0.744957	0.506835
metab366	390.971	pos		0.600281	0.942342	-0.136919
metab81	391.039	pos		0.514617	0.917347	-0.084329
metab424	391.049	pos		0.440407	0.882666	-0.129875
metab2831	392.013	pos		0.857098	0.976076	0.0175277
metab2836	392.023	pos		0.961374	0.993918	-0.00730606
metab1732	392.292	pos		0.282959	0.783979	0.660359
metab2875	392.951	pos		0.610375	0.942342	-0.107808
metab2832	393.007	pos		0.752381	0.966554	-0.0588103
metab1502	393.186	pos		0.595582	0.942342	0.205212
metab1620	393.24	pos		0.396491	0.85922	-0.197128
metab2820	393.982	pos		0.313154	0.809263	0.189556
metab3086	394.909	pos		0.190452	0.722485	0.238403
metab2818	394.94	pos		0.446275	0.889179	-0.187937
metab2813	394.966	pos		0.429729	0.875962	0.135061
metab624	395.005	pos		0.478504	0.909754	-0.14712
metab2890	395.012	pos		0.0851771	0.687403	-0.393987
metab52	395.046	pos		0.318017	0.812365	0.19558
metab661	395.053	pos		0.804568	0.973995	0.0710558
metab1115	395.169	pos		0.799138	0.973995	0.0762191
metab1766	395.4	pos		0.485421	0.917181	0.223717
metab1111	396.153	pos		0.933553	0.990261	-0.0184135
metab1332	396.226	pos		0.89573	0.986913	-0.0245873
metab70	397.017	pos		0.992537	0.997151	0.00157198
metab997	397.148	pos		0.828632	0.973995	-0.0430346
metab1134	397.185	pos		0.531375	0.917347	-0.12599
metab835	397.206	pos		0.843079	0.973995	-0.0457758
metab1239	397.221	pos		0.589059	0.942342	-0.145204
metab1645	397.271	pos		0.17297	0.708796	-0.271084
metab34	398.031	pos		0.9424	0.992512	-0.0118905
metab1124	398.169	pos		0.520889	0.917347	-0.135008
metab1345	398.241	pos		0.937047	0.99067	-0.0204095
metab1569	398.326	pos		0.215659	0.744227	-0.33358
metab3043	399.005	pos		0.573085	0.937542	-0.0858111
metab26	399.015	pos		0.537434	0.917347	-0.103513
metab204	399.031	pos		0.992789	0.997151	0.00216719
metab1017	399.164	pos		0.845658	0.973995	-0.0382874
metab1685	399.193	pos		0.132223	0.687403	0.374872
metab1788	399.23	pos		0.815138	0.973995	-0.0769595
metab2916	400.009	pos		0.330633	0.817728	0.191039
metab1009	400.148	pos		0.372822	0.843925	0.288194
metab1863	400.167	pos		0.205767	0.732195	-0.718761
metab1049	400.255	pos		0.687434	0.960315	-0.0775051
metab1672	400.378	pos		0.0656872	0.687403	-0.744486
metab937	401.152	pos		0.174267	0.708993	-0.418465
metab1298	401.171	pos		0.236304	0.74646	-0.712814
metab1067	401.287	pos		0.685565	0.960315	-0.0601454
metab1022	402.146	pos		0.668992	0.960315	0.0855862
metab1394	402.179	pos		0.83145	0.973995	0.0522061
metab840	402.246	pos		0.906694	0.989045	-0.0271875
metab231	402.932	pos		0.379118	0.848309	0.255539
metab3044	402.972	pos		0.872829	0.983007	0.0252908
metab423	403.06	pos		0.485158	0.917181	-0.12979
metab545	403.077	pos		0.604109	0.942342	-0.303272
metab677	403.111	pos		0.371464	0.842711	-0.197441
metab1696	403.224	pos		0.756572	0.966995	-0.0490581
metab1057	403.255	pos		0.623157	0.94685	0.127267
metab419	404.044	pos		0.437338	0.879968	0.174355
metab1291	404.158	pos		0.947803	0.992512	0.0166746
metab2883	404.972	pos		0.338753	0.820367	0.249217
metab59	405.019	pos		0.507376	0.917347	0.176918
metab418	405.028	pos		0.982773	0.996945	0.00318684
metab1188	405.106	pos		0.401305	0.862638	0.157548
metab1195	406.138	pos		0.108232	0.687403	0.278374
metab1720	406.272	pos		0.758946	0.967125	0.0809693
metab618	407.017	pos		0.408005	0.870606	0.238993
metab2889	407.023	pos		0.327593	0.815789	-0.138788
metab1610	407.202	pos		0.458993	0.899179	0.326459
metab1712	407.256	pos		0.965497	0.993918	-0.00981485
metab1349	407.265	pos		0.618698	0.9439	0.129808
metab19	408.925	pos		0.69619	0.960315	0.0712851
metab2876	408.955	pos		0.755195	0.966554	0.0877367
metab380	408.981	pos		0.389727	0.856079	0.17766
metab112	409	pos		0.289603	0.793361	0.27633
metab1151	409.183	pos		0.530737	0.917347	-0.229842
metab1726	409.271	pos		0.894971	0.986913	-0.0395086
metab1211	410.169	pos		0.277453	0.783979	0.244223
metab225	410.986	pos		0.504026	0.917347	-0.176781
metab25	411.027	pos		0.467231	0.904412	0.184881
metab499	411.036	pos		0.813686	0.973995	0.0672148
metab1117	411.164	pos		0.543251	0.917347	0.154672
metab1482	411.179	pos		0.585466	0.942342	-0.321524
metab1230	411.2	pos		0.661288	0.960315	0.105549
metab946	411.221	pos		0.712976	0.960315	0.0934722
metab1337	411.237	pos		0.900639	0.989045	0.0348443
metab89	412.055	pos		0.322715	0.815789	-0.330919
metab1225	412.184	pos		0.71859	0.960315	0.0873851
metab1596	412.2	pos		0.355982	0.832205	0.225265
metab595	412.204	pos		0.814144	0.973995	0.046198
metab367	412.953	pos		0.857866	0.976076	-0.0326385
metab392	412.991	pos		0.698253	0.960315	0.0780323
metab11	412.995	pos		0.269569	0.781052	0.251033
metab335	413.046	pos		0.828089	0.973995	-0.0654062
metab999	413.143	pos		0.397653	0.859702	0.255891
metab1137	413.18	pos		0.734233	0.961719	-0.0767772
metab1646	413.266	pos		0.93946	0.99093	-0.0125926
metab71	414.005	pos		0.407968	0.870606	0.109041
metab1126	414.164	pos		0.38797	0.855969	0.303963
metab1601	414.215	pos		0.619558	0.9439	0.125342
metab1077	414.269	pos		0.826907	0.973995	0.0392108
metab257	414.979	pos		0.975441	0.995626	-0.00388577
metab51	414.989	pos		0.972418	0.995626	-0.0061281
metab1951	415.167	pos		0.0131483	0.687403	0.801142
metab1244	416.198	pos		0.328189	0.815789	-0.224223
metab1868	416.222	pos		0.843317	0.973995	0.0430906
metab951	416.262	pos		0.512181	0.917347	-0.204239
metab2933	417.007	pos		0.258397	0.765976	-0.225657
metab797	417.126	pos		0.274067	0.783979	-0.257391
metab1046	417.217	pos		0.889565	0.986913	-0.0285743
metab1792	417.24	pos		0.482323	0.913458	-0.112229
metab947	417.246	pos		0.699358	0.960315	-0.152879
metab1551	417.261	pos		0.67524	0.960315	-0.146389
metab3046	418	pos		0.917145	0.989702	-0.0224083
metab1283	418.137	pos		0.872515	0.983007	-0.0372378
metab1395	418.174	pos		0.730576	0.960315	-0.0766328
metab1253	418.243	pos		0.0684971	0.687403	-0.495894
metab267	419.008	pos		0.618258	0.9439	-0.123069
metab544	419.044	pos		0.160732	0.695998	-0.307111
metab1797	419.256	pos		0.829369	0.973995	0.0509519
metab2885	420.018	pos		0.963435	0.993918	-0.00984166
metab2917	420.946	pos		0.759759	0.967125	0.0987461
metab2878	421.002	pos		0.298064	0.798754	-0.179214
metab1702	421.235	pos		0.529536	0.917347	-0.160919
metab1810	421.271	pos		0.248549	0.760055	-0.310176
metab1557	421.317	pos		0.790013	0.971058	0.0725648
metab884	422.106	pos		0.458518	0.899179	-0.205106
metab549	422.139	pos		0.632093	0.94685	-0.0903267
metab2107	422.378	pos		0.914214	0.989045	-0.0421096
metab605	422.956	pos		0.845185	0.973995	-0.035167
metab1205	423.164	pos		0.451628	0.895298	-0.161798
metab1314	423.2	pos		0.787856	0.970028	-0.062383
metab1949	423.431	pos		0.142503	0.687403	0.634578
metab1733	424.282	pos		0.860177	0.976294	0.170496
metab1104	425.143	pos		0.319065	0.812637	-0.222455
metab1219	425.18	pos		0.671287	0.960315	-0.0805208
metab1324	425.216	pos		0.521911	0.917347	-0.138103
metab1727	425.266	pos		0.0715761	0.687403	-0.503223
metab2092	425.318	pos		0.663731	0.960315	0.159957
metab134	426.026	pos		0.819675	0.973995	0.0420803
metab1125	426.175	pos		0.783999	0.970028	-0.0583206
metab1317	426.2	pos		0.69669	0.960315	-0.0792602
metab1660	426.321	pos		0.995768	0.998232	-0.0012865
metab1761	426.358	pos		0.715119	0.960315	-0.0704061
metab60	427	pos		0.724975	0.960315	0.0706764
metab130	427.01	pos		0.978456	0.99588	0.00609626
metab313	427.026	pos		0.590948	0.942342	-0.106841
metab914	427.068	pos		0.0984964	0.687403	-0.380284
metab3123	427.109	pos		0.619805	0.9439	-0.0889098
metab1119	427.159	pos		0.890242	0.986913	-0.0283658
metab1231	427.195	pos		0.710759	0.960315	-0.0703451
metab1872	427.225	pos		0.596553	0.942342	0.125056
metab1227	428.179	pos		0.926087	0.990183	0.0154943
metab1666	428.337	pos		0.269913	0.781052	-0.22085
metab1764	428.373	pos		0.647819	0.956344	-0.120622
metab162	429.005	pos		0.216444	0.744957	-0.206624
metab653	429.02	pos		0.833609	0.973995	-0.0438656
metab1386	429.1	pos		0.202105	0.726227	-0.196373
metab1135	429.157	pos		0.46976	0.904412	-0.174476
metab1744	429.298	pos		0.771381	0.967125	-0.0936941
metab1602	430.21	pos		0.994918	0.998193	-0.00104453
metab1062	430.277	pos		0.668879	0.960315	-0.0874634
metab1268	430.302	pos		0.392355	0.856079	-0.210101
metab1768	430.389	pos		0.312483	0.809263	-0.467387
metab2919	430.953	pos		0.729769	0.960315	0.0619839
metab381	430.963	pos		0.702407	0.960315	0.0630703
metab1686	431.165	pos		0.685134	0.960315	-0.264138
metab1881	431.238	pos		0.709994	0.960315	0.0494048
metab1882	431.256	pos		0.244814	0.760055	-0.238339
metab1059	431.261	pos		0.642104	0.952481	0.100593
metab1492	432.172	pos		0.631793	0.94685	-0.0980081
metab1493	432.19	pos		0.957291	0.992904	0.0140741
metab1403	433.185	pos		0.217983	0.744957	0.26012
metab1552	433.256	pos		0.309021	0.809263	-0.184565
metab272	433.974	pos		0.60543	0.942342	0.0982233
metab2966	433.998	pos		0.178897	0.713324	0.184413
metab2955	435.018	pos		0.31459	0.809263	-0.208975
metab1350	435.271	pos		0.788115	0.970028	-0.0615347
metab731	436.207	pos		0.295053	0.794774	-0.228138
metab1817	436.282	pos		0.268466	0.779624	-0.178318
metab1844	436.342	pos		0.541107	0.917347	0.0704528
metab2143	436.394	pos		0.619622	0.9439	0.192732
metab121	436.92	pos		0.608355	0.942342	0.129964
metab2918	436.941	pos		0.475021	0.907324	0.128286
metab740	436.971	pos		0.781971	0.970028	0.0487454
metab643	437.056	pos		0.203782	0.727962	-0.261241
metab1559	437.312	pos		0.713438	0.960315	0.0836196
metab756	438.039	pos		0.931714	0.990183	-0.0275435
metab865	438.113	pos		0.764639	0.967125	0.0571961
metab1828	438.298	pos		0.989424	0.997151	-0.00268058
metab1208	439.159	pos		0.911212	0.989045	-0.0281264
metab1431	439.232	pos		0.946329	0.992512	-0.0178574
metab1226	440.191	pos		0.575361	0.939585	-0.136872
metab1333	440.227	pos		0.92489	0.990183	-0.0277485
metab270	441.026	pos		0.251828	0.760055	-0.320526
metab1029	441.083	pos		0.453572	0.895298	-0.163355
metab1220	441.175	pos		0.725709	0.960315	-0.0919686
metab1506	441.188	pos		0.600843	0.942342	-0.149631
metab1326	441.211	pos		0.642929	0.952932	-0.10201
metab1956	441.24	pos		0.974083	0.995626	-0.00626054
metab1832	441.298	pos		0.256738	0.763534	-0.212194
metab149	442	pos		0.790742	0.971301	0.0524375
metab1216	442.159	pos		0.139546	0.687403	-0.343789
metab1127	442.17	pos		0.555686	0.925782	-0.150707
metab1444	442.243	pos		0.919928	0.990183	0.0166584
metab127	442.97	pos		0.526309	0.917347	-0.52406
metab141	442.975	pos		0.462165	0.901173	0.305469
metab146	442.984	pos		0.769837	0.967125	-0.0736263
metab666	443.082	pos		0.60689	0.942342	-0.0867422
metab1233	443.19	pos		0.368143	0.83748	-0.203876
metab1963	443.256	pos		0.32879	0.815951	-0.198629
metab1736	443.277	pos		0.0897301	0.687403	-0.412835
metab1586	443.334	pos		0.975142	0.995626	-0.00880413
metab1258	444.282	pos		0.928321	0.990183	-0.024359
metab1374	444.318	pos		0.340091	0.820367	-0.255178
metab363	444.942	pos		0.80482	0.973995	0.0424094
metab3029	444.966	pos		0.536161	0.917347	-0.460853
metab178	444.982	pos		0.802957	0.973995	0.0773065
metab1489	445.185	pos		0.434417	0.877187	-0.163147
metab1748	445.293	pos		0.253288	0.761946	-0.322877
metab1273	445.314	pos		0.462785	0.90142	-0.230625
metab1486	446.169	pos		0.857944	0.976076	0.0463006
metab1603	446.205	pos		0.399138	0.861893	-0.1494
metab1158	446.261	pos		0.35829	0.83353	-0.242952
metab1064	446.272	pos		0.629229	0.94685	-0.10008
metab1952	447.139	pos		0.580142	0.942342	-0.432272
metab1178	448.243	pos		0.0861096	0.687403	-0.820135
metab1924	448.342	pos		0.356269	0.832205	-0.249478
metab1886	449.266	pos		0.102247	0.687403	-0.435319
metab1658	449.287	pos		0.164971	0.698075	-0.412738
metab1754	449.349	pos		0.812927	0.973995	-0.0815996
metab3047	449.972	pos		0.952273	0.992512	0.00834237
metab1936	450.358	pos		0.164809	0.698075	-0.254978
metab364	451.002	pos		0.0649834	0.687403	-0.452531
metab1410	451.195	pos		0.981083	0.996945	0.00536396
metab1353	451.266	pos		0.60166	0.942342	-0.096903
metab1308	452.19	pos		0.535612	0.917347	-0.115441
metab2021	452.256	pos		0.0708354	0.687403	-0.419922
metab1818	452.277	pos		0.119537	0.687403	-0.341968
metab1845	452.337	pos		0.0512777	0.687403	-0.34576
metab2182	452.425	pos		0.905264	0.989045	0.0567601
metab1356	453.21	pos		0.0952068	0.687403	-0.499036
metab1528	453.247	pos		0.926544	0.990183	0.0313447
metab1812	453.261	pos		0.06209	0.687403	-0.543401
metab2964	454.012	pos		0.884381	0.9863	-0.0438165
metab1040	454.154	pos		0.256447	0.763534	-0.247967
metab1122	454.163	pos		0.135216	0.687403	-0.380117
metab1318	454.206	pos		0.254675	0.763073	-0.277569
metab1829	454.293	pos		0.231861	0.744957	-0.231212
metab1315	455.19	pos		0.200883	0.726227	-0.272091
metab1232	455.202	pos		0.215226	0.744227	-0.268421
metab1434	455.227	pos		0.317559	0.81233	-0.185025
metab1824	455.277	pos		0.739065	0.963146	-0.0926827
metab1228	456.185	pos		0.749369	0.966554	-0.0709683
metab2027	457.271	pos		0.557249	0.925782	-0.119068
metab1254	457.277	pos		0.658025	0.959368	-0.246838
metab1611	458.22	pos		0.531128	0.917347	-0.148741
metab491	458.958	pos		0.845995	0.973995	0.0517859
metab129	458.964	pos		0.721619	0.960315	-0.135731
metab1599	459.2	pos		0.67719	0.960315	-0.0931732
metab1842	459.308	pos		0.728895	0.960315	-0.0999151
metab1207	460.095	pos		0.759365	0.967125	0.0461127
metab1598	460.184	pos		0.885575	0.986913	0.0368509
metab1490	461.18	pos		0.730698	0.960315	0.0964732
metab1749	461.288	pos		0.670116	0.960315	-0.156563
metab1840	461.349	pos		0.945168	0.992512	0.0176155
metab1652	463.267	pos		0.14837	0.687403	-0.313164
metab1975	463.282	pos		0.132551	0.687403	-0.397745
metab1989	464.314	pos		0.825948	0.973995	-0.051298
metab857	464.966	pos		0.81981	0.973995	0.061633
metab1887	465.261	pos		0.90359	0.989045	0.0429834
metab866	466.006	pos		0.424098	0.87564	-0.285233
metab1412	466.206	pos		0.812971	0.973995	0.0565758
metab2908	466.924	pos		0.336207	0.818981	0.204066
metab766	467.102	pos		0.785807	0.970028	-0.0749105
metab1411	467.19	pos		0.413759	0.872678	-0.20347
metab1636	467.263	pos		0.753985	0.966554	-0.0742516
metab1899	467.277	pos		0.101077	0.687403	-0.40623
metab916	468.114	pos		0.499348	0.917347	-0.277729
metab1424	468.222	pos		0.685965	0.960315	-0.114175
metab1419	469.206	pos		0.594487	0.942342	-0.142349
metab1530	469.242	pos		0.39287	0.856079	-0.215425
metab919	470.102	pos		0.600496	0.942342	-0.112914
metab1319	470.201	pos		0.551989	0.923365	-0.158912
metab1546	470.256	pos		0.0746168	0.687403	-0.762208
metab1094	471.059	pos		0.955125	0.992512	-0.0182807
metab1680	471.105	pos		0.334339	0.818981	-0.46841
metab1777	471.133	pos		0.701201	0.960315	-0.0920195
metab1316	471.185	pos		0.342019	0.820937	-0.271112
metab2089	471.287	pos		0.55697	0.925782	0.0920762
metab1730	473.251	pos		0.618051	0.9439	-0.318354
metab1600	475.195	pos		0.434139	0.877187	-0.262896
metab345	476.069	pos		0.609092	0.942342	-0.10935
metab1259	476.254	pos		0.714749	0.960315	0.121349
metab1381	476.275	pos		0.0498117	0.687403	-0.356978
metab2060	476.373	pos		0.201795	0.726227	-0.233308
metab1750	477.282	pos		0.544131	0.917347	-0.151887
metab569	478.104	pos		0.687939	0.960315	-0.0942019
metab2046	478.329	pos		0.315216	0.809733	0.209792
metab1976	479.277	pos		0.419521	0.872678	-0.205844
metab1745	479.323	pos		0.713896	0.960315	0.124867
metab1847	479.359	pos		0.117643	0.687403	-0.443779
metab1507	480.222	pos		0.127925	0.687403	-0.453673
metab1341	481.241	pos		0.0524711	0.687403	-0.447652
metab1985	481.292	pos		0.162635	0.698075	-0.400563
metab1413	482.201	pos		0.162702	0.698075	-0.36172
metab1521	482.238	pos		0.163647	0.698075	-0.389609
metab992	483.076	pos		0.494362	0.917181	-0.150479
metab1515	483.222	pos		0.455671	0.896153	-0.164931
metab1638	483.258	pos		0.165195	0.698075	-0.3405
metab1425	484.217	pos		0.221217	0.744957	-0.29686
metab420	484.959	pos		0.959246	0.992904	0.0143228
metab1420	485.201	pos		0.708563	0.960315	-0.100816
metab2134	485.303	pos		0.201011	0.726227	-0.477565
metab1108	486.064	pos		0.110121	0.687403	-0.432825
metab1405	486.111	pos		0.149869	0.687403	-0.279123
metab191	487.033	pos		0.950185	0.992512	-0.0183973
metab1585	488.311	pos		0.844168	0.973995	0.0349175
metab1692	489.211	pos		0.799108	0.973995	-0.0481369
metab1931	489.319	pos		0.38205	0.848309	-0.254452
metab706	492.119	pos		0.520317	0.917347	-0.111965
metab1261	492.249	pos		0.346224	0.824294	-0.146456
metab1627	492.27	pos		0.0510224	0.687403	-0.801916
metab1841	493.339	pos		0.358863	0.83353	-0.200635
metab891	494.077	pos		0.970574	0.995626	0.00884636
metab1615	494.238	pos		0.718758	0.960315	0.103517
metab1721	494.256	pos		0.325897	0.815789	-0.34525
metab1654	494.272	pos		0.51529	0.917347	-0.397476
metab1508	496.217	pos		0.893594	0.986913	-0.0289495
metab874	497.003	pos		0.379445	0.848309	-0.224033
metab1547	497.236	pos		0.256517	0.763534	-0.339964
metab1531	497.249	pos		0.267422	0.778847	0.330703
metab1588	497.343	pos		0.469127	0.904412	-0.194813
metab1414	498.196	pos		0.731303	0.960315	-0.0888466
metab1524	498.232	pos		0.778667	0.969491	-0.0622874
metab2076	498.239	pos		0.283005	0.783979	-0.295254
metab517	498.996	pos		0.691413	0.960315	-0.172391
metab1517	499.217	pos		0.866118	0.979672	-0.0445392
metab1999	499.303	pos		0.0656377	0.687403	-0.53985
metab1426	500.212	pos		0.447023	0.889179	-0.186714
metab741	500.933	pos		0.646117	0.956107	0.146796
metab1014	501.087	pos		0.193915	0.726227	-0.324028
metab1574	501.34	pos		0.731386	0.960315	-0.0909821
metab1451	502.269	pos		0.606567	0.942342	0.156803
metab1582	502.29	pos		0.631442	0.94685	-0.0876559
metab1789	503.227	pos		0.813005	0.973995	-0.0661105
metab1267	503.294	pos		0.238061	0.748132	-0.296684
metab2190	503.457	pos		0.333379	0.818981	0.361771
metab1457	504.285	pos		0.638676	0.951572	0.0667427
metab1465	504.338	pos		0.727867	0.960315	-0.092285
metab1933	505.314	pos		0.547289	0.920028	-0.209522
metab2066	505.411	pos		0.685771	0.960315	0.226197
metab2192	505.473	pos		0.340885	0.820367	0.325305
metab1364	506.264	pos		0.103845	0.687403	-0.418872
metab1443	507.267	pos		0.160843	0.695998	-0.345109
metab1746	507.329	pos		0.833067	0.973995	0.0496471
metab1011	508.093	pos		0.309272	0.809263	-0.220236
metab1705	508.253	pos		0.782895	0.970028	-0.0838753
metab40	508.935	pos		0.515887	0.917347	0.254479
metab679	509.015	pos		0.914534	0.989045	0.0307887
metab1617	510.232	pos		0.520176	0.917347	-0.196561
metab1523	510.244	pos		0.235421	0.744957	-0.234744
metab1722	510.269	pos		0.228502	0.744957	-0.352153
metab1568	510.291	pos		0.950661	0.992512	0.0249085
metab984	511.072	pos		0.467263	0.904412	0.397496
metab1456	511.274	pos		0.592321	0.942342	-0.113398
metab1630	512.248	pos		0.378411	0.848309	-0.218223
metab1002	513.07	pos		0.953629	0.992512	-0.0247945
metab1421	513.207	pos		0.545857	0.918466	-0.191594
metab2225	513.37	pos		0.760483	0.967125	0.116634
metab1740	514.283	pos		0.0426521	0.687403	-0.845469
metab2212	515.457	pos		0.556959	0.925782	0.20658
metab1783	516.222	pos		0.293661	0.793361	-0.203492
metab1577	516.27	pos		0.105017	0.687403	-0.589871
metab2216	517.473	pos		0.657382	0.959368	0.152586
metab1452	518.265	pos		0.79617	0.973995	0.109276
metab1360	519.179	pos		0.773446	0.967125	-0.11231
metab2217	519.488	pos		0.773594	0.967125	0.0925016
metab1396	520.114	pos		0.605413	0.942342	-0.133971
metab1458	520.28	pos		0.403139	0.865425	-0.133236
metab2311	522.503	pos		0.986086	0.997151	-0.00753536
metab1279	523.277	pos		0.0254589	0.687403	-0.667588
metab2098	523.303	pos		0.136662	0.687403	-0.365679
metab222	524.02	pos		0.390332	0.856079	-0.210968
metab1706	524.248	pos		0.531514	0.917347	-0.205571
metab1629	524.259	pos		0.212823	0.741436	-0.295522
metab1960	524.275	pos		0.116834	0.687403	-0.356991
metab425	524.989	pos		0.894212	0.986913	-0.03561
metab1622	525.243	pos		0.640971	0.951572	-0.147906
metab1741	525.267	pos		0.0860793	0.687403	-0.439391
metab1449	525.278	pos		0.274774	0.783979	-0.262723
metab1826	525.28	pos		0.0881695	0.687403	-0.423888
metab1772	525.374	pos		0.542829	0.917347	-0.145088
metab1618	526.227	pos		0.24617	0.760055	-0.258205
metab1724	526.264	pos		0.336727	0.818981	-0.274019
metab1481	527.063	pos		0.77579	0.968267	0.275074
metab1631	528.243	pos		0.519598	0.917347	-0.159024
metab2131	528.272	pos		0.0519581	0.687403	-0.521474
metab2171	528.309	pos		0.0303721	0.687403	-0.675437
metab1404	529.101	pos		0.765296	0.967125	-0.0662039
metab1621	529.209	pos		0.221318	0.744957	-0.228371
metab1747	529.311	pos		0.803499	0.973995	0.0653058
metab1572	530.33	pos		0.954042	0.992512	0.0178717
metab2335	530.472	pos		0.719386	0.960315	0.141175
metab454	531.059	pos		0.878033	0.984624	-0.107237
metab1407	531.17	pos		0.430843	0.876388	0.231786
metab2242	531.488	pos		0.49624	0.917347	0.241821
metab1562	532.28	pos		0.0508643	0.687403	-0.507963
metab1834	533.283	pos		0.0365948	0.687403	-0.518728
metab2064	533.345	pos		0.386278	0.853317	-0.273715
metab2243	533.504	pos		0.436602	0.879921	0.264976
metab1571	534.295	pos		0.42147	0.874993	-0.216435
metab1843	535.299	pos		0.34623	0.824294	-0.296242
metab1909	536.297	pos		0.106974	0.687403	-0.683256
metab2196	536.302	pos		0.339394	0.820367	-0.250425
metab2345	536.519	pos		0.390765	0.856079	0.480987
metab1935	537.303	pos		0.19912	0.726227	-0.490051
metab2177	537.355	pos		0.0771286	0.687403	-0.753388
metab1904	538.283	pos		0.317538	0.81233	-0.391836
metab1907	538.3	pos		0.327878	0.815789	-0.311352
metab1943	538.335	pos		0.785695	0.970028	-0.213294
metab2350	538.535	pos		0.629344	0.94685	0.216542
metab1715	539.259	pos		0.712035	0.960315	-0.136041
metab1977	540.249	pos		0.235324	0.744957	-0.222963
metab1742	541.262	pos		0.234077	0.744957	-0.359707
metab2278	541.402	pos		0.587066	0.942342	0.227556
metab1619	542.222	pos		0.51263	0.917347	0.177937
metab1649	542.247	pos		0.430026	0.875962	-0.147291
metab1480	543.058	pos		0.226477	0.744957	0.606423
metab1566	543.325	pos		0.469442	0.904412	-0.194898
metab2261	543.488	pos		0.312911	0.809263	0.408474
metab584	545.075	pos		0.598294	0.942342	-0.116819
metab1576	545.341	pos		0.177294	0.711517	-0.355849
metab2266	545.504	pos		0.529277	0.917347	0.22628
metab572	546.059	pos		0.951957	0.992512	-0.013332
metab1661	546.296	pos		0.231292	0.744957	-0.242164
metab426	546.971	pos		0.852206	0.976076	0.0519699
metab455	547.054	pos		0.223977	0.744957	0.649934
metab1583	547.356	pos		0.723073	0.960315	-0.0969849
metab2120	547.361	pos		0.656837	0.959368	-0.132141
metab2268	547.52	pos		0.628413	0.94685	0.172525
metab2080	548.275	pos		0.427668	0.875929	-0.16856
metab1893	548.296	pos		0.860462	0.976294	-0.0596953
metab1668	548.311	pos		0.719984	0.960315	-0.0931261
metab1328	549.174	pos		0.122529	0.687403	-0.675373
metab2065	549.34	pos		0.383922	0.850113	-0.329576
metab1870	550.16	pos		0.592937	0.942342	0.411138
metab1573	550.291	pos		0.776096	0.968267	-0.052765
metab2251	551.338	pos		0.314142	0.809263	-0.342876
metab2234	551.407	pos		0.0515119	0.687403	-0.403978
metab1591	552.067	pos		0.860176	0.976294	0.0616703
metab1580	552.306	pos		0.853384	0.976076	-0.0349697
metab1590	553.051	pos		0.887134	0.986913	0.0391803
metab1813	553.275	pos		0.680955	0.960315	-0.157504
metab2137	553.314	pos		0.778141	0.969491	-0.113846
metab2262	553.459	pos		0.914266	0.989045	0.0459328
metab1806	554.259	pos		0.880328	0.984783	0.0538797
metab1716	555.254	pos		0.852345	0.976076	-0.0631401
metab1838	555.278	pos		0.0928787	0.687403	-0.45192
metab1710	556.238	pos		0.386302	0.853317	-0.269769
metab2275	556.33	pos		0.238497	0.748218	-0.363746
metab571	558.07	pos		0.49158	0.917181	-0.238224
metab1487	558.08	pos		0.393905	0.856079	-0.247887
metab1774	558.094	pos		0.263382	0.773295	0.232601
metab1251	558.221	pos		0.247786	0.760055	-0.330684
metab1966	558.236	pos		0.200518	0.726227	-0.275787
metab1752	558.296	pos		0.179737	0.713324	-0.394248
metab2288	559.52	pos		0.686955	0.960315	0.141454
metab1757	560.311	pos		0.115576	0.687403	-0.399837
metab902	561.049	pos		0.938815	0.99093	0.0114929
metab2162	561.376	pos		0.531608	0.917347	-0.326664
metab2291	561.535	pos		0.610539	0.942342	0.155648
metab2422	562.535	pos		0.544171	0.917347	0.325796
metab1561	563.205	pos		0.75759	0.967125	-0.157264
metab2090	564.249	pos		0.307289	0.808139	-0.216231
metab1563	564.27	pos		0.113243	0.687403	-0.776581
metab2250	564.334	pos		0.240309	0.75261	-0.27797
metab2429	564.55	pos		0.894111	0.986913	0.050354
metab1922	565.335	pos		0.198814	0.726227	-0.310658
metab2232	565.387	pos		0.0745523	0.687403	-0.559398
metab1288	566.014	pos		0.900237	0.989045	0.0362608
metab819	566.052	pos		0.376141	0.848309	-0.255077
metab2093	566.264	pos		0.686033	0.960315	0.128858
metab2433	566.566	pos		0.559392	0.928429	0.277308
metab1900	567.291	pos		0.680475	0.960315	-0.129256
metab1972	567.304	pos		0.0294387	0.687403	-0.542345
metab2331	567.417	pos		0.730263	0.960315	0.118988
metab305	567.972	pos		0.985753	0.997151	-0.00420295
metab1830	568.262	pos		0.264386	0.774382	-0.308368
metab2097	568.28	pos		0.883955	0.9863	-0.0216669
metab1202	569.025	pos		0.812419	0.973995	0.0705547
metab1814	569.27	pos		0.276435	0.783979	-0.500536
metab1926	569.294	pos		0.0982889	0.687403	-0.565339
metab2206	569.364	pos		0.0799916	0.687403	-1.03309
metab2300	569.421	pos		0.688022	0.960315	0.161093
metab2332	569.433	pos		0.768375	0.967125	0.120532
metab1835	570.278	pos		0.153202	0.69045	-0.382728
metab2298	570.346	pos		0.0299421	0.687403	-0.738437
metab2168	571.431	pos		0.897775	0.987985	0.0531671
metab1199	572.146	pos		0.226851	0.744957	-0.304476
metab1820	572.251	pos		0.0502837	0.687403	-0.463269
metab2085	572.285	pos		0.536388	0.917347	-0.183272
metab697	573.07	pos		0.928687	0.990183	-0.0224732
metab690	574.054	pos		0.702235	0.960315	-0.101425
metab2024	574.264	pos		0.723222	0.960315	-0.125524
metab1390	575.105	pos		0.0645311	0.687403	-0.386087
metab1234	575.125	pos		0.984134	0.996975	0.00558633
metab2186	575.392	pos		0.13686	0.687403	-0.604228
metab2314	575.491	pos		0.204438	0.728885	0.312068
metab2322	575.551	pos		0.744169	0.966377	0.117518
metab1776	576.105	pos		0.057766	0.687403	-0.324487
metab1655	576.27	pos		0.14291	0.687403	-0.424031
metab1758	576.306	pos		0.974769	0.995626	-0.00743156
metab1491	577.102	pos		0.122208	0.687403	-0.293376
metab2163	577.371	pos		0.181936	0.713324	-0.346279
metab1875	578.205	pos		0.363368	0.833877	-0.266802
metab2007	578.285	pos		0.289698	0.793361	-0.21331
metab2459	578.566	pos		0.699181	0.960315	0.139227
metab2121	579.35	pos		0.0321864	0.687403	-0.597575
metab2284	579.438	pos		0.16377	0.698075	-0.369333
metab2128	580.442	pos		0.282939	0.783979	-0.293812
metab446	581.004	pos		0.055737	0.687403	-0.465823
metab1888	581.27	pos		0.430079	0.875962	-0.179989
metab1986	581.306	pos		0.248616	0.760055	-0.340853
metab1198	582.02	pos		0.684096	0.960315	0.123831
metab1919	582.296	pos		0.0498964	0.687403	-0.583844
metab1301	583.04	pos		0.585639	0.942342	-0.111254
metab1555	584.236	pos		0.390361	0.856079	-0.228057
metab1625	585.239	pos		0.40137	0.862638	-0.216523
metab1927	585.288	pos		0.184054	0.713324	-0.381004
metab2333	585.428	pos		0.571018	0.936675	0.190711
metab1807	586.231	pos		0.60409	0.942342	0.249732
metab1564	586.252	pos		0.293093	0.793361	-0.266154
metab1938	586.327	pos		0.272263	0.781741	-0.246763
metab1801	587.215	pos		0.58185	0.942342	-0.0902049
metab1471	587.234	pos		0.0451227	0.687403	-0.462406
metab2114	587.33	pos		0.399823	0.862355	-0.213141
metab2087	588.279	pos		0.595551	0.942342	-0.148708
metab1942	588.343	pos		0.585783	0.942342	-0.105851
metab2489	588.55	pos		0.704391	0.960315	0.14403
metab1488	589.121	pos		0.209566	0.734283	-0.248374
metab1998	589.346	pos		0.454747	0.895298	-0.167725
metab2213	589.407	pos		0.0397186	0.687403	-0.79487
metab2494	590.566	pos		0.701394	0.960315	0.13721
metab1965	591.236	pos		0.424791	0.87564	-0.26351
metab1915	591.325	pos		0.279478	0.783979	-0.350391
metab2187	591.387	pos		0.377695	0.848309	-0.190346
metab1653	592.265	pos		0.123261	0.687403	-0.537476
metab2364	592.39	pos		0.366772	0.83748	-0.183703
metab2164	593.366	pos		0.201944	0.726227	-0.470868
metab2310	593.454	pos		0.0834197	0.687403	-0.648112
metab531	594.009	pos		0.727926	0.960315	-0.0914137
metab2327	594.369	pos		0.184747	0.713324	-0.496692
metab1978	595.285	pos		0.233323	0.744957	-0.323311
metab1932	595.356	pos		0.671269	0.960315	-0.0998923
metab2033	596.27	pos		0.862497	0.977389	0.17469
metab1294	597.02	pos		0.0527247	0.687403	-0.336632
metab2272	597.153	pos		0.0688787	0.687403	-0.607044
metab1987	597.301	pos		0.988917	0.997151	0.00459451
metab2201	597.34	pos		0.663341	0.960315	-0.144319
metab2414	597.464	pos		0.97905	0.99593	0.00714716
metab1286	598.004	pos		0.528241	0.917347	0.169035
metab1903	599.28	pos		0.467621	0.904412	-0.126044
metab2009	599.304	pos		0.0840134	0.687403	-0.455168
metab2200	600.356	pos		0.0565714	0.687403	-0.481736
metab1461	601.213	pos		0.339574	0.820367	-0.21268
metab1737	601.265	pos		0.658287	0.959368	0.30645
metab2334	601.423	pos		0.541915	0.917347	0.213522
metab1809	602.226	pos		0.280748	0.783979	-0.26683
metab2175	602.335	pos		0.00938988	0.687403	-0.855562
metab2373	602.491	pos		0.0891277	0.687403	0.512569
metab927	603.033	pos		0.259788	0.767612	-0.327377
metab1472	603.229	pos		0.225968	0.744957	-0.268985
metab1478	605.022	pos		0.226475	0.744957	-0.220695
metab2214	605.402	pos		0.148208	0.687403	-0.674494
metab2338	605.454	pos		0.229752	0.744957	-0.678085
metab2220	605.51	pos		0.135182	0.687403	0.372332
metab1955	606.217	pos		0.303061	0.805668	-0.445016
metab2195	606.221	pos		0.11265	0.687403	-0.588573
metab2035	606.295	pos		0.207947	0.734084	-0.454453
metab2172	607.299	pos		0.235046	0.744957	-0.399116
metab2343	607.47	pos		0.42505	0.87564	-0.156537
metab1962	608.233	pos		0.38082	0.848309	-0.242198
metab1469	608.239	pos		0.14829	0.687403	-0.419668
metab2051	608.311	pos		0.195331	0.726227	-0.342811
metab2194	608.473	pos		0.508417	0.917347	-0.148501
metab3096	609.315	pos		0.180933	0.713324	-0.358237
metab553	609.983	pos		0.254269	0.763073	-0.276795
metab1982	610.296	pos		0.702935	0.960315	0.101566
metab2057	610.327	pos		0.080813	0.687403	-0.387467
metab1399	611.035	pos		0.96566	0.993918	-0.00909963
metab2043	611.316	pos		0.702482	0.960315	0.118981
metab2094	611.33	pos		0.0186061	0.687403	-0.448605
metab924	612.019	pos		0.572378	0.937224	-0.11907
metab1992	612.312	pos		0.410847	0.872678	-0.226639
metab1988	613.295	pos		0.570966	0.936675	0.0902886
metab1920	613.319	pos		0.054521	0.687403	-0.41309
metab1815	614.247	pos		0.081413	0.687403	-0.477202
metab2228	614.372	pos		0.103627	0.687403	-0.431229
metab1604	615.14	pos		0.99245	0.997151	-0.00286441
metab1718	615.25	pos		0.116164	0.687403	-0.423828
metab2436	616.567	pos		0.617423	0.9439	0.199453
metab2420	617.491	pos		0.0790792	0.687403	0.512968
metab1616	618.16	pos		0.821392	0.973995	0.173426
metab1664	618.278	pos		0.0791702	0.687403	-0.667555
metab2561	618.597	pos		0.587669	0.942342	0.19454
metab2239	619.418	pos		0.251798	0.760055	-0.461099
metab2371	619.47	pos		0.249805	0.760055	-0.476221
metab2427	619.506	pos		0.18223	0.713324	0.279611
metab2215	621.397	pos		0.127519	0.687403	-0.370723
metab2339	621.449	pos		0.00761165	0.687403	-0.627415
metab2099	623.316	pos		0.122578	0.687403	-0.332484
metab1367	624.207	pos		0.144864	0.687403	-0.39657
metab2109	624.348	pos		0.232335	0.744957	-0.364831
metab2106	625.332	pos		0.412984	0.872678	-0.222949
metab1983	626.291	pos		0.190566	0.722485	-0.380271
metab573	627.009	pos		0.721562	0.960315	0.102892
metab2044	627.311	pos		0.632096	0.94685	-0.117803
metab2210	627.409	pos		0.26062	0.76883	-0.325608
metab2330	628.398	pos		0.00318824	0.687403	-0.82707
metab2062	629.315	pos		0.172535	0.708796	-0.376565
metab2207	630.335	pos		0.304706	0.80715	-0.335504
metab2133	631.224	pos		0.125564	0.687403	-0.385431
metab2417	631.47	pos		0.876363	0.983733	-0.0396873
metab2460	631.554	pos		0.397106	0.859534	0.217582
metab1289	632.113	pos		0.657705	0.959368	-0.112193
metab1896	632.236	pos		0.174826	0.708993	-0.2943
metab949	633.11	pos		0.712265	0.960315	-0.0869137
metab2264	633.434	pos		0.0453716	0.687403	-0.753054
metab2421	633.486	pos		0.294105	0.793389	0.20832
metab2271	633.541	pos		0.0854818	0.687403	0.471243
metab1910	634.251	pos		0.103253	0.687403	-1.01819
metab2245	634.489	pos		0.314548	0.809263	0.206978
metab2240	635.413	pos		0.174823	0.708993	-0.28399
metab2428	635.501	pos		0.730016	0.960315	-0.0646101
metab2086	636.228	pos		0.0900557	0.687403	-0.639217
metab2178	636.384	pos		0.120421	0.687403	-0.379082
metab2152	637.392	pos		0.116749	0.687403	-0.62652
metab2197	639.291	pos		0.0246411	0.687403	-0.670939
metab1632	640.182	pos		0.304943	0.80715	-0.361359
metab2253	641.366	pos		0.551657	0.923365	-0.161369
metab2068	642.37	pos		0.436833	0.879921	-0.202938
metab2004	643.33	pos		0.600648	0.942342	-0.149481
metab2487	643.506	pos		0.0839654	0.687403	0.649171
metab2184	644.382	pos		0.0602969	0.687403	-0.449128
metab1994	645.298	pos		0.325959	0.815789	-0.245726
metab2077	646.194	pos		0.167795	0.703891	-0.354419
metab1635	647.197	pos		0.125896	0.687403	-0.389641
metab2453	647.501	pos		0.409139	0.871148	0.194514
metab2081	648.21	pos		0.169998	0.706711	-0.287515
metab1880	649.124	pos		0.281518	0.783979	-0.247764
metab2146	649.391	pos		0.0840759	0.687403	-0.487341
metab2265	649.429	pos		0.160636	0.695998	-0.489997
metab1299	650.123	pos		0.160966	0.695998	-0.355335
metab2082	650.226	pos		0.170399	0.706711	-0.259999
metab957	651.121	pos		0.343271	0.82286	-0.240431
metab2091	651.258	pos		0.515474	0.917347	-0.304084
metab1534	653.205	pos		0.124641	0.687403	-0.582932
metab2255	653.425	pos		0.2904	0.793361	-0.359676
metab2481	655.47	pos		0.0403326	0.687403	0.575922
metab2159	657.346	pos		0.143139	0.687403	-0.318631
metab1984	659.256	pos		0.0960772	0.687403	-0.384479
metab2488	659.501	pos		0.914206	0.989045	0.0225501
metab2294	660.505	pos		0.883708	0.9863	0.0357742
metab1993	661.272	pos		0.360133	0.83353	-0.202935
metab2492	661.517	pos		0.493361	0.917181	0.184623
metab2385	662.547	pos		0.821343	0.973995	-0.0699028
metab1968	663.139	pos		0.392536	0.856079	-0.180279
metab2193	663.454	pos		0.678899	0.960315	-0.081598
metab2543	663.475	pos		0.135914	0.687403	0.447106
metab2346	664.478	pos		0.767244	0.967125	0.0565863
metab1947	665.365	pos		0.154776	0.69045	-0.449543
metab2260	665.423	pos		0.0971701	0.687403	-0.375448
metab2545	665.49	pos		0.0655132	0.687403	0.423739
metab2203	666.395	pos		0.68271	0.960315	-0.134436
metab2236	666.426	pos		0.169923	0.706711	-0.34718
metab2548	667.506	pos		0.0634334	0.687403	0.456284
metab1711	668.176	pos		0.155451	0.691748	-0.356746
metab2551	669.522	pos		0.0425194	0.687403	0.657264
metab2058	673.341	pos		0.217529	0.744957	-0.324837
metab2320	677.46	pos		0.0370252	0.687403	-0.806798
metab2493	677.512	pos		0.00544074	0.687403	-0.873265
metab2285	679.44	pos		0.115831	0.687403	-0.323824
metab2544	679.47	pos		0.0138216	0.687403	0.585144
metab2233	680.411	pos		0.0588852	0.687403	-0.483839
metab2511	680.443	pos		0.22142	0.744957	-0.246994
metab2347	680.473	pos		0.00428246	0.687403	0.637943
metab2088	681.241	pos		0.11046	0.687403	-0.454141
metab2211	681.418	pos		0.140352	0.687403	-0.670983
metab2546	681.485	pos		0.0601338	0.687403	0.618427
metab2316	682.488	pos		0.0601596	0.687403	0.62635
metab2549	683.501	pos		0.063249	0.687403	0.740608
metab960	684.15	pos		0.293654	0.793361	-0.271078
metab2307	685.392	pos		0.355889	0.832205	-0.263068
metab2123	685.436	pos		0.182364	0.713324	-0.208783
metab2552	685.517	pos		0.492289	0.917181	0.215393
metab2366	686.439	pos		0.332018	0.818981	-0.14286
metab2358	686.52	pos		0.242667	0.75727	0.425207
metab2596	686.585	pos		0.0933031	0.687403	0.618453
metab2397	687.588	pos		0.105404	0.687403	0.595551
metab2237	688.408	pos		0.0318836	0.687403	-0.666745
metab2617	689.491	pos		0.106655	0.687403	0.481466
metab2522	691.527	pos		0.761509	0.967125	0.0883058
metab2430	692.509	pos		0.17145	0.707859	0.369645
metab2318	693.455	pos		0.115926	0.687403	-0.549379
metab2620	693.522	pos		0.0605434	0.687403	0.552152
metab2622	695.537	pos		0.125036	0.687403	0.440657
metab2437	696.54	pos		0.0812473	0.687403	0.427147
metab3097	697.215	pos		0.129052	0.687403	-0.404292
metab2627	697.553	pos		0.115138	0.687403	0.557027
metab2336	699.408	pos		0.147826	0.687403	-0.358849
metab2256	701.41	pos		0.190023	0.722485	-0.18585
metab2276	702.395	pos		0.28333	0.783979	-0.138256
metab2618	705.485	pos		0.148351	0.687403	0.652976
metab2431	708.504	pos		0.838624	0.973995	0.0641879
metab2705	708.512	pos		0.640091	0.951572	0.0841603
metab2259	709.449	pos		0.0707635	0.687403	-0.419927
metab2374	710.453	pos		0.141679	0.687403	-0.47324
metab2434	710.52	pos		0.570991	0.936675	0.144015
metab2623	711.532	pos		0.698433	0.960315	0.10292
metab2438	712.535	pos		0.651798	0.957566	0.114269
metab2378	716.463	pos		0.903723	0.989045	0.0428098
metab2149	717.366	pos		0.140688	0.687403	-0.553687
metab2604	720.59	pos		0.0742158	0.687403	0.548463
metab2399	721.594	pos		0.366555	0.83748	0.31452
metab2353	723.465	pos		0.141275	0.687403	-0.277006
metab2246	724.507	pos		0.37827	0.848309	-0.14288
metab2257	725.444	pos		0.138882	0.687403	-0.677046
metab2391	725.509	pos		0.431246	0.876388	-0.117217
metab2398	725.556	pos		0.292956	0.793361	0.261607
metab2376	726.448	pos		0.120958	0.687403	-0.695869
metab2396	726.514	pos		0.226137	0.744957	-0.395543
metab2363	726.56	pos		0.317165	0.81233	0.251876
metab2744	736.543	pos		0.108573	0.687403	0.406794
metab2704	737.502	pos		0.195183	0.726227	-0.569094
metab2496	737.58	pos		0.113391	0.687403	0.532687
metab2498	740.499	pos		0.167476	0.703891	0.883088
metab2503	741.53	pos		0.234971	0.744957	0.314234
metab2466	742.535	pos		0.0961018	0.687403	0.427707
metab3109	742.572	pos		0.0887006	0.687403	0.618983
metab2416	743.434	pos		0.221222	0.744957	-0.302336
metab2340	743.481	pos		0.441081	0.882666	0.243409
metab2325	743.575	pos		0.103011	0.687403	0.690723
metab2344	745.497	pos		0.14247	0.687403	0.530704
metab2313	746.492	pos		0.150455	0.687403	0.464996
metab2696	747.609	pos		0.134424	0.687403	0.582106
metab2507	749.546	pos		0.639742	0.951572	0.102484
metab2443	752.576	pos		0.229954	0.744957	0.380162
metab2381	753.476	pos		0.492932	0.917181	-0.305699
metab2447	754.592	pos		0.192715	0.72526	0.401676
metab2499	756.494	pos		0.131315	0.687403	0.786331
metab2502	758.509	pos		0.0849878	0.687403	0.632873
metab2737	760.564	pos		0.0665607	0.687403	1.42474
metab2136	761.29	pos		0.10202	0.687403	-0.475182
metab2708	762.591	pos		0.116959	0.687403	0.656881
metab2474	763.604	pos		0.086271	0.687403	0.701883
metab2758	766.554	pos		0.0152524	0.687403	-0.59383
metab2348	767.491	pos		0.229451	0.744957	-0.230572
metab2382	769.471	pos		0.212076	0.740243	-0.574048
metab2573	769.561	pos		0.150126	0.687403	0.429079
metab3094	773.445	pos		0.250645	0.760055	-0.584831
metab2585	773.508	pos		0.0483786	0.687403	1.65739
metab2533	774.523	pos		0.0803793	0.687403	0.810865
metab2532	774.531	pos		0.0821978	0.687403	0.850359
metab2504	775.527	pos		0.0951392	0.687403	0.736767
metab2505	775.536	pos		0.0843949	0.687403	0.742009
metab2570	777.562	pos		0.302625	0.805668	0.467769
metab2425	778.479	pos		0.1061	0.687403	0.990369
metab2384	779.538	pos		0.0655949	0.687403	0.731915
metab2559	782.509	pos		0.131476	0.687403	1.01311
metab1855	783.272	pos		0.418031	0.872678	-0.145008
metab2569	784.525	pos		0.0943995	0.687403	0.825182
metab2605	785.528	pos		0.0981875	0.687403	0.767091
metab2395	785.585	pos		0.0992208	0.687403	0.81869
metab2485	786.484	pos		0.110541	0.687403	0.977044
metab2611	786.577	pos		0.119235	0.687403	0.699753
metab2412	787.46	pos		0.366914	0.83748	-0.232478
metab2513	787.487	pos		0.0966714	0.687403	0.995728
metab2536	787.604	pos		0.142201	0.687403	0.687126
metab3112	789.468	pos		0.507122	0.917347	0.331358
metab2539	789.62	pos		0.126889	0.687403	0.749796
metab2629	790.514	pos		0.13235	0.687403	1.00094
metab2748	790.623	pos		0.115435	0.687403	0.706857
metab2613	793.608	pos		0.266344	0.776944	0.711601
metab2590	794.509	pos		0.102574	0.687403	0.689473
metab2524	794.523	pos		0.564489	0.932553	-0.0986654
metab2558	795.513	pos		0.145225	0.687403	0.584542
metab2560	797.529	pos		0.0738193	0.687403	0.807536
metab2653	797.593	pos		0.092754	0.687403	0.573751
metab2736	798.518	pos		0.0827007	0.687403	0.741894
metab2441	799.521	pos		0.0826434	0.687403	0.76542
metab2649	799.544	pos		0.0929208	0.687403	0.737809
metab2455	800.539	pos		0.109228	0.687403	0.747584
metab2606	800.547	pos		0.102763	0.687403	0.826506
metab2759	801.543	pos		0.104527	0.687403	0.720601
metab2609	802.563	pos		0.0902193	0.687403	0.83324
metab2490	804.494	pos		0.419232	0.872678	0.657888
metab2630	806.509	pos		0.150852	0.687403	0.932262
metab2588	807.513	pos		0.154513	0.69045	0.901195
metab2635	808.525	pos		0.361965	0.833652	0.635967
metab2468	809.585	pos		0.112429	0.687403	0.780028
metab2599	811.518	pos		0.144364	0.687403	-0.691054
metab2550	812.499	pos		0.104427	0.687403	1.05805
metab2555	814.515	pos		0.096982	0.687403	1.12036
metab2690	816.53	pos		0.141203	0.687403	1.03708
metab2452	817.471	pos		0.83206	0.973995	-0.0527347
metab2582	817.534	pos		0.128257	0.687403	1.06408
metab2520	818.51	pos		0.125331	0.687403	0.6796
metab2563	818.547	pos		0.163956	0.698075	0.941505
metab2547	819.513	pos		0.116351	0.687403	0.702486
metab2584	819.549	pos		0.145536	0.687403	0.958304
metab2462	819.57	pos		0.140118	0.687403	0.861688
metab2668	820.524	pos		0.0898554	0.687403	0.860308
metab2632	821.529	pos		0.082245	0.687403	0.890377
metab2518	822.523	pos		0.0799986	0.687403	0.765905
metab2528	822.541	pos		0.0836217	0.687403	0.797815
metab2554	823.544	pos		0.0748445	0.687403	0.78234
metab2674	824.556	pos		0.090704	0.687403	0.904015
metab2641	825.56	pos		0.0914635	0.687403	0.852968
metab3110	826.573	pos		0.0875192	0.687403	0.90252
metab2700	827.575	pos		0.087268	0.687403	0.944451
metab2661	829.498	pos		0.271596	0.781052	0.750748
metab2601	829.555	pos		0.0397023	0.687403	1.0118
metab2651	829.574	pos		0.0922353	0.687403	0.802389
metab2556	830.51	pos		0.0878621	0.687403	1.20234
metab2581	831.513	pos		0.0864514	0.687403	1.19203
metab2497	831.57	pos		0.0909714	0.687403	0.853301
metab2689	832.507	pos		0.0411542	0.687403	0.906898
metab2691	832.525	pos		0.122562	0.687403	1.00237
metab2665	833.511	pos		0.0370584	0.687403	0.952192
metab2666	833.529	pos		0.100455	0.687403	1.17483
metab2610	833.586	pos		0.100281	0.687403	0.833566
metab2564	834.542	pos		0.120749	0.687403	0.92589
metab2583	835.526	pos		0.0282339	0.687403	1.03744
metab2586	835.544	pos		0.120012	0.687403	0.908558
metab2579	836.637	pos		0.101223	0.687403	1.00934
metab2413	837.448	pos		0.488139	0.917181	-0.146519
metab2715	838.617	pos		0.087787	0.687403	1.20281
metab3111	843.514	pos		0.126633	0.687403	0.794044
metab2707	844.525	pos		0.0467705	0.687403	1.10186
metab2710	846.54	pos		0.0885239	0.687403	0.927308
metab2664	847.545	pos		0.0965287	0.687403	0.837879
metab2600	848.557	pos		0.0880752	0.687403	0.925853
metab2752	848.638	pos		0.0924704	0.687403	1.17253
metab2625	849.559	pos		0.0850691	0.687403	0.926851
metab2761	849.64	pos		0.096465	0.687403	1.10647
metab2712	850.562	pos		0.0872962	0.687403	0.829322
metab2615	850.652	pos		0.0595176	0.687403	1.38035
metab2631	851.575	pos		0.114409	0.687403	0.800954
metab2716	854.603	pos		0.0836273	0.687403	0.893627
metab2644	857.524	pos		0.310685	0.809263	-0.472106
metab2679	858.527	pos		0.148958	0.687403	0.402599
metab2593	859.529	pos		0.0662868	0.687403	0.482348
metab2567	859.601	pos		0.177393	0.711517	0.727934
metab2742	860.613	pos		0.118511	0.687403	0.770505
metab2760	862.653	pos		0.114585	0.687403	1.03892
metab2753	864.633	pos		0.134115	0.687403	1.10044
metab2580	865.458	pos		0.0308539	0.687403	0.780545
metab2616	866.647	pos		0.122724	0.687403	1.10783
metab2747	868.526	pos		0.0267928	0.687403	1.08779
metab2667	870.541	pos		0.0519354	0.687403	0.998827
metab2749	874.572	pos		0.0782716	0.687403	0.899105
metab2678	876.589	pos		0.102633	0.687403	0.791528
metab2538	885.541	pos		0.0297617	0.687403	0.792726
metab2682	887.62	pos		0.133161	0.687403	0.63619
metab2754	891.655	pos		0.0751195	0.687403	0.761308
metab2762	892.657	pos		0.0892125	0.687403	0.773086
metab2765	893.698	pos		0.185644	0.713324	-0.980923
metab2766	896.719	pos		0.336668	0.818981	-0.70165
metab2746	898.499	pos		0.0432074	0.687403	1.04177
metab3114	903.593	pos		0.143448	0.687403	0.65717
metab2703	904.597	pos		0.108014	0.687403	0.774461
metab2775	914.639	pos		0.142305	0.687403	0.656823
metab3115	931.53	pos		0.0291393	0.687403	0.801418
