# Supplementary material for: Long-Term Fluoxetine Administration Causes Substantial Lipidome Alteration of the Juvenile Macaque Brain
Source: Int J Mol Sci. 2021 Jul 28;22(15):8089. doi: 10.3390/ijms22158089 (PMC8348031; doi:10.3390/ijms22158089)
Supplement: Supplementary file 1 [file ijms-22-08089-s001.zip › S6.xlsx]

## Sheet: Sheet1
lipid ID	m/z	retention time (minutes)	ionization mode	t-test p-value	BH adjusted q-value	t-test statistics	log2 FC (fluoxetine vs control)	treatment-associated	Lipid class	Lipid species	adduct	MS/MS annotation	ppm	chain length	double bonds	genotype-by-treatment interaction p-value (ANOVA)	interaction effect
peakpos13847	714.603	9.48	pos	0.0468432	0.447117	-2.15413	-1.36565		DAG	DAG 42:6	M+NH4		0.201923	42	6	0.346617
peakpos11636	612.556	9.79	pos	0.208137	0.960518	-1.32309	-0.550193		DAG	DAG 34:1	M+NH4		0.736316	34	1	0.570143
peakpos12258	636.556	9.1	pos	0.00814978	0.147384	-2.95551	-0.940783		DAG	DAG 36:3	M+NH4		0.324465	36	3	0.451276
peakpos12440	640.586	11.33	pos	0.296121	0.984764	-1.07551	-1.321		DAG	DAG 36:1	M+NH4		1.56886	36	1	0.885816
peakpos12937	664.586	10.52	pos	0.225662	0.984764	-1.25265	-1.01123		DAG	DAG 38:3	M+NH4		2.00964	38	3	0.707812
peakpos13391	690.603	9.93	pos	0.195096	0.940983	-1.36275	-0.908468		DAG	DAG 40:4	M+NH4		0.358001	40	4	0.0548635
peakneg2738	319.264	4.29	neg	0.0356229	0.373914	-2.26285	-1.62399		FFA	FFA 21:3	M-H		0.874095	21	3	0.103591
peakneg2773	323.296	4.97	neg	0.478307	0.984764	-0.723339	-0.362394		FFA	FFA 21:1	M-H		1.29687	21	1	0.100729
peakneg2847	325.311	5.52	neg	0.0413844	0.412472	-2.19045	-0.510499		FFA	FFA 21:0	M-H		0.737149	21	0	0.326655
peakneg2859	327.233	3.58	neg	0.000429481	0.0856855	-4.42333	-1.25021	*	FFA	FFA 22:6	M-H		0.507527	22	6	0.292716
peakneg2873	329.249	3.96	neg	0.00202301	0.0938151	-3.627	-1.16572	*	FFA	FFA 22:5	M-H		0.801893	22	5	0.139252
peakneg2236	281.249	4.19	neg	0.00783059	0.14715	-2.99688	-0.590223		FFA	FFA 18:1	M-H		0.43679	18	1	0.421204
peakneg2907	335.296	4.86	neg	0.392501	0.984764	-0.876409	-0.35642		FFA	FFA 22:2	M-H		1.26165	22	2	0.134255
peakneg2663	309.28	4.74	neg	0.0503144	0.465894	-2.09879	-0.5807		FFA	FFA 20:1	M-H		0.774563	20	1	0.185049
peakneg2972	337.311	5.24	neg	0.497822	0.984764	0.700669	0.360678		FFA	FFA 22:1	M-H		0.0624499	22	1	0.273089
peakneg3071	351.326	5.54	neg	0.409873	0.984764	-0.842749	-0.345562		FFA	FFA 23:1	M-H		1.70655	23	1	0.453841
peakneg2898	333.28	4.54	neg	0.0886539	0.647497	-1.7947	-0.870306		FFA	FFA 22:3	M-H		0.761562	22	3	0.0925754
peakneg2642	307.264	4.36	neg	0.0147307	0.202085	-2.71727	-0.903647		FFA	FFA 20:2	M-H		0.671704	20	2	0.0688071
peakneg1848	241.217	3.67	neg	0.797097	0.990773	-0.26216	-0.115345		FFA	FFA 15:0	M-H		1.89875	15	0	0.291221
peakneg1829	239.202	3.24	neg	0.740361	0.990773	-0.339952	-0.183244		FFA	FFA 15:1	M-H		0.693584	15	1	0.838593
peakneg3111	353.343	6.17	neg	0.869052	0.992573	-0.168001	-0.0504439		FFA	FFA 23:0	M-H		1.04836	23	0	0.438414
peakneg1906	249.186	2.8	neg	0.0195642	0.246562	-2.57919	-1.35197		FFA	FFA 16:3	M-H		0.0704861	16	3	0.115744
peakneg1956	253.217	3.59	neg	0.331785	0.984764	-1.01047	-0.365107		FFA	FFA 16:1	M-H		0.987092	16	1	0.421384
peakneg1967	255.233	4.03	neg	0.647757	0.986551	-0.466147	-0.110399		FFA	FFA 16:0	M-H		1.43133	16	0	0.738448
peakneg2059	267.233	3.9	neg	0.73465	0.990657	-0.347363	-0.121405		FFA	FFA 17:1	M-H		0.94379	17	1	0.602777
peakneg2213	279.233	3.75	neg	0.013209	0.18763	-2.73847	-0.592333		FFA	FFA 18:2	M-H		0.772972	18	2	0.951375
peakneg2608	305.249	3.97	neg	0.00168916	0.0937955	-3.72643	-1.10413	*	FFA	FFA 20:3	M-H		0.116117	20	3	0.130231
peakneg2287	283.264	4.64	neg	0.574426	0.984764	-0.574686	-0.13625		FFA	FFA 18:0	M-H		0.64168	18	0	0.398089
peakneg2505	295.264	4.47	neg	0.1905	0.936407	-1.36067	-0.36866		FFA	FFA 19:1	M-H		1.18841	19	1	0.0453603	*
peakneg1645	227.201	3.33	neg	0.447235	0.984764	-0.780235	-0.263653		FFA	FFA 14:0	M-H		1.90273	14	0	0.382211
peakneg3130	357.28	4.36	neg	0.0456497	0.439211	-2.13945	-1.71544		FFA	FFA 24:5	M-H		0.120966	24	5	0.270868
peakneg3209	363.327	5.36	neg	0.300461	0.984764	-1.06454	-0.518896		FFA	FFA 24:2	M-H		0.437563	24	2	0.572256
peakneg3187	361.312	4.99	neg	0.178497	0.923923	-1.39707	-1.09666		FFA	FFA 24:3	M-H		1.93772	24	3	0.163715
peakneg3168	359.296	4.66	neg	0.0906842	0.648728	-1.78251	-0.933557		FFA	FFA 24:4	M-H		0.223618	24	4	0.271864
peakneg3563	393.374	6.69	neg	0.838605	0.990773	-0.206687	-0.113073		FFA	FFA 26:1	M-H		0.0822013	26	1	0.272192
peakneg2576	303.233	3.7	neg	0.00201012	0.0938151	-3.64049	-1.15779	*	FFA	FFA 20:4	M-H		0.541235	20	4	0.0778757
peakneg3228	365.343	5.88	neg	0.586375	0.984764	-0.553875	-0.459381		FFA	FFA 24:1	M-H		0.881493	24	1	0.261461
peakneg2522	297.28	4.92	neg	0.0373263	0.384781	-2.27095	-0.843322		FFA	FFA 19:0	M-H		1.1533	19	0	0.0620575
peakneg3403	379.358	6.26	neg	0.514537	0.984764	-0.664907	-0.381414		FFA	FFA 25:1	M-H		0.02917	25	1	0.538361
peakneg5687	626.346	2.3	neg	0.0648104	0.546006	-1.96599	-0.962623		LPC	LPC 22:6	M-H+CH3COOH		0.105502	22	6	0.40527
peakneg5367	602.347	2.36	neg	0.0321546	0.3537	-2.36456	-1.184		LPC	LPC 20:4	M-H+CH3COOH		0.463283	20	4	0.623539
peakneg5133	582.378	3.47	neg	0.415049	0.984764	-0.84467	-0.520901		LPC	LPC 18:0	M-H+CH3COOH	LPC(18:0)	1.3856	18	0	0.385092
peakneg5109	580.362	2.94	neg	0.129459	0.794365	-1.65386	-1.42009		LPC	LPC 18:1	M-H+CH3COOH		0.0835138	18	1	0.700742
peakneg4914	554.347	2.74	neg	0.364323	0.984764	-0.942827	-0.552043		LPC	LPC 16:0	M-H+CH3COOH	LPC(16:0)	1.39487	16	0	0.455789
peakneg4928	556.342	3.53	neg	0.192741	0.938755	-1.35081	-1.062		LPE	LPE 24:4	M-H		2.01592	24	4	0.148668
peakneg4629	530.325	3.42	neg	0.120084	0.756133	-1.62855	-1.49539		LPE	LPE 22:3	M-H		0.492604	22	3	0.0464872	*
peakneg4594	528.31	2.98	neg	0.0283008	0.320091	-2.49576	-1.75137		LPE	LPE 22:4	M-H	LPE(22:4)	0.0937953	22	4	0.0407184	*
peakneg4558	526.294	2.79	neg	0.0329846	0.36107	-2.36217	-1.41145		LPE	LPE 22:5	M-H	LPE(22:5)	0.270579	22	5	0.173249
peakneg4465	506.325	3.53	neg	0.266847	0.984764	-1.14462	-0.919491		LPE	LPE 20:1	M-H		0.443099	20	1	0.155865
peakneg4434	502.295	2.68	neg	0.0759125	0.601961	-1.8775	-1.0855		LPE	LPE 20:3	M-H		1.90996	20	3	0.213714
peakneg4406	500.278	2.42	neg	0.0143184	0.197178	-2.83079	-1.56314		LPE	LPE 20:4	M-H	LPE(20:4)	0.00921562	20	4	0.0495126	*
peakneg4277	480.31	3.52	neg	0.307751	0.984764	-1.05145	-0.435133		LPE	LPE 18:0	M-H	LPE(18:0)	1.0912	18	0	0.719935
peakneg4237	478.295	2.89	neg	0.079842	0.617254	-1.91938	-1.25135		LPE	LPE 18:1	M-H	LPE(18:1)	1.74581	18	1	0.263784
peakneg3993	452.278	2.65	neg	0.206943	0.960518	-1.33462	-1.04278		LPE	LPE 16:0	M-H		0.343557	16	0	0.70088
peakneg3992	452.278	2.79	neg	0.331378	0.984764	-1.01404	-0.80655		LPE	LPE 16:0	M-H		0.24119	16	0	0.757467
peakneg4541	524.279	2.36	neg	0.00730678	0.14344	-3.11873	-1.27398		LPE	LPE 22:6	M-H	LPE(22:6)	0.896388	22	6	0.0997684
peakneg4473	508.342	3.47	neg	0.773061	0.990773	0.293008	0.140693		LPE	LPE 20:0	M-H		2.43559	20	0	0.552475
peakpos4470	379.282	3.92	pos	0.040428	0.407442	-2.20696	-1.13471		MAG	MAG 18:1	M+Na		0.637543	18	1	0.671382
peakpos4962	401.266	3.43	pos	0.0012431	0.093009	-3.79323	-1.84881	*	MAG	MAG 20:4	M+Na		1.31434	20	4	0.354743
peakpos5410	425.266	3.34	pos	0.0292291	0.328532	-2.38754	-1.63068		MAG	MAG 22:6	M+Na		1.50108	22	6	0.72065
peakneg7558	806.591	7.53	neg	0.99563	0.999386	-0.00556299	-0.00288693		PC	PC 33:0	M-H+CH3COOH		0.574588	33	0	0.394099
peakneg8668	894.625	7.82	neg	0.661084	0.986551	-0.448616	-0.16516		PC	PC 40:5	M-H+CH3COOH	PC(18:0_22:5)	2.28966	40	5	0.143692
peakneg8669	894.625	7.54	neg	0.594556	0.984764	-0.551119	-0.35456		PC	PC 40:5	M-H+CH3COOH		1.75379	40	5	0.128465
peakneg8683	896.639	8.12	neg	0.395903	0.984764	-0.877666	-0.252289		PC	PC 40:4	M-H+CH3COOH	PC(18:0_22:4)	0.456835	40	4	0.108363
peakneg8847	912.578	5.86	neg	0.172615	0.916531	-1.43671	-0.810596		PC	PC 42:10	M-H+CH3COOH		2.36983	42	10	0.0783014
peakneg8867	914.591	6.32	neg	0.0804421	0.617522	-1.84831	-0.970296		PC	PC 42:9	M-H+CH3COOH		0.572792	42	9	0.0905371
peakneg8898	916.606	6.56	neg	0.228914	0.984764	-1.24996	-0.216376		PC	PC 42:8	M-H+CH3COOH		1.14752	42	8	0.505244
peakneg8958	924.671	9.01	neg	0.918271	0.997701	0.10407	0.0728684		PC	PC 42:4	M-H+CH3COOH		0.868157	42	4	0.338573
peakneg7532	804.576	7.25	neg	0.469325	0.984764	-0.750865	-0.26109		PC	PC 33:1	M-H+CH3COOH		0.506494	33	1	0.279328
peakneg9080	940.608	6.32	neg	0.0889962	0.647848	-1.79273	-1.26104		PC	PC 44:10	M-H+CH3COOH		1.01037	44	10	0.417367
peakneg9128	948.677	8.68	neg	0.931708	0.997701	-0.0872386	-0.0663574		PC	PC 44:6	M-H+CH3COOH		7.88043	44	6	0.245261
peakneg7372	792.577	7.06	neg	0.945069	0.997701	0.06986	0.0234572		PC	PC 32:0	M-H+CH3COOH	PC(16:0_16:0)	1.87902	32	0	0.554254
peakneg7351	790.56	6.45	neg	0.358858	0.984764	-0.946425	-0.291949		PC	PC 32:1	M-H+CH3COOH		0.0694677	32	1	0.124812
peakneg7328	788.546	6.21	neg	0.179005	0.923923	-1.40647	-0.952484		PC	PC 32:2	M-H+CH3COOH		1.41922	32	2	0.0426858	*
peakneg9158	952.708	10.11	neg	0.449918	0.984764	0.772592	0.607913		PC	PC 44:4	M-H+CH3COOH		7.30432	44	4	0.535623
peakneg7230	778.561	6.64	neg	0.587536	0.984764	-0.557751	-0.392		PC	PC 31:0	M-H+CH3COOH		0.63342	31	0	0.256832
peakneg7207	776.545	6.39	neg	0.748906	0.990773	-0.324791	-0.217547		PC	PC 31:1	M-H+CH3COOH		0.825627	31	1	0.075064
peakneg7090	764.546	6.26	neg	0.744659	0.990773	-0.330785	-0.121921		PC	PC 30:0	M-H+CH3COOH		1.76108	30	0	0.276336
peakneg7073	762.53	5.81	neg	0.529249	0.984764	-0.641193	-0.425933		PC	PC 30:1	M-H+CH3COOH		1.00308	30	1	0.051576
peakneg8644	892.61	7.13	neg	0.552827	0.984764	-0.609134	-0.16992		PC	PC 40:6	M-H+CH3COOH	PC(18:0_22:6)	2.82124	40	6	0.350998
peakneg8617	890.591	6.44	neg	0.175562	0.919345	-1.41361	-0.426609		PC	PC 40:7	M-H+CH3COOH		1.09242	40	7	0.139687
peakneg8587	888.577	5.94	neg	0.258344	0.984764	-1.16936	-0.635199		PC	PC 40:8	M-H+CH3COOH		1.26746	40	8	0.113005
peakneg8448	878.594	6.7	neg	0.981235	0.998158	-0.0238962	-0.0137151		PC	PC 39:6	M-H+CH3COOH		2.14425	39	6	0.195573
peakneg7643	812.544	5.85	neg	0.357079	0.984764	-0.944969	-0.532003		PC	PC 34:4	M-H+CH3COOH		0.587469	34	4	0.0322857	*
peakneg7663	814.563	6.23	neg	0.394122	0.984764	-0.885833	-0.670387		PC	PC 34:3	M-H+CH3COOH		2.76902	34	3	0.104898
peakneg7681	816.578	6.58	neg	0.460682	0.984764	-0.760119	-0.231375		PC	PC 34:2	M-H+CH3COOH	PC(16:0_18:2)	3.00235	34	2	0.178434
peakneg7700	818.591	7.25	neg	0.520597	0.984764	-0.662023	-0.145506		PC	PC 34:1	M-H+CH3COOH	PC(16:0_18:1)	0.590088	34	1	0.289932
peakneg7726	820.609	8.07	neg	0.976979	0.997701	0.0292412	0.0115424		PC	PC 34:0	M-H+CH3COOH	PC(16:0_18:0)	2.02946	34	0	0.547665
peakneg7782	826.562	6.54	neg	0.319077	0.984764	-1.04162	-0.512981		PC	PC 35:4	M-H+CH3COOH		2.35382	35	4	0.137207
peakneg7830	830.594	7	neg	0.533232	0.984764	-0.641403	-0.370155		PC	PC 35:2	M-H+CH3COOH		2.33288	35	2	0.165635
peakneg7848	832.607	7.72	neg	0.718286	0.98887	-0.369659	-0.149304		PC	PC 35:1	M-H+CH3COOH		0.231749	35	1	0.289011
peakneg7904	836.546	5.66	neg	0.671392	0.986551	-0.430997	-0.232384		PC	PC 36:6	M-H+CH3COOH		1.95051	36	6	0.11169
peakneg7927	838.56	6.01	neg	0.24048	0.984764	-1.22763	-0.76369		PC	PC 36:5	M-H+CH3COOH		0.0629643	36	5	0.0487559	*
peakneg7944	840.577	6.54	neg	0.355334	0.984764	-0.953915	-0.275195		PC	PC 36:4	M-H+CH3COOH	PC(16:0_20:4)	0.737568	36	4	0.10488
peakneg7960	842.591	7.16	neg	0.185354	0.929588	-1.40563	-0.881989		PC	PC 36:3	M-H+CH3COOH		1.04541	36	3	0.050442
peakneg7961	842.591	6.8	neg	0.215844	0.975894	-1.2992	-0.452184		PC	PC 36:3	M-H+CH3COOH	PC(16:0_20:3);PC(18:1_18:2)	0.351216	36	3	0.18008
peakneg7990	844.609	7.17	neg	0.263509	0.984764	-1.1733	-0.361822		PC	PC 36:2	M-H+CH3COOH	PC(18:1_18:1)	1.43438	36	2	0.0966449
peakneg8234	862.554	5.73	neg	0.327799	0.984764	-1.00653	-0.586278		PC	PC 38:7	M-H+CH3COOH		7.46873	38	7	0.0791931
peakneg8235	862.56	5.83	neg	0.313249	0.984764	-1.0377	-0.642715		PC	PC 38:7	M-H+CH3COOH		0.0773677	38	7	0.0743684
peakneg8265	864.575	6.31	neg	0.554442	0.984764	-0.605034	-0.182355		PC	PC 38:6	M-H+CH3COOH	PC(16:0_22:6)	1.10489	38	6	0.309938
peakneg8289	866.591	6.69	neg	0.163793	0.894826	-1.45935	-0.450171		PC	PC 38:5	M-H+CH3COOH	PC(18:1_20:4)	0.454962	38	5	0.0363412	*
peakneg8300	868.609	7.1	neg	0.20112	0.953949	-1.3497	-0.400768		PC	PC 38:4	M-H+CH3COOH	PC(16:0_22:4);PC(18:1_20:3)	1.54261	38	4	0.0938053
peakneg8350	872.641	8.42	neg	0.415796	0.984764	-0.848865	-0.600271		PC	PC 38:2	M-H+CH3COOH		2.37103	38	2	0.161318
peakneg8388	874.656	9.39	neg	0.845781	0.990773	-0.198277	-0.13369		PC	PC 38:1	M-H+CH3COOH		1.64686	38	1	0.178734
peakneg6977	750.53	6.26	neg	0.677981	0.986551	0.422356	0.226664		PC	PC 29:0	M-H+CH3COOH		1.71794	29	0	0.355968
peakneg6871	736.514	5.61	neg	0.691127	0.986551	-0.403634	-0.219271		PC	PC 28:0	M-H+CH3COOH		0.991146	28	0	0.220228
peakneg9183	954.714	11.19	neg	0.114533	0.738809	1.67079	1.22891		PC	PC 44:3	M-H+CH3COOH		2.5243	44	3	0.976406
peakneg7852	832.643	8.91	neg	0.750303	0.990773	0.322903	0.280193		PC-O	PC-O 36:1	M-H+CH3COOH		0.990351	36	1	0.40662
peakneg7832	830.635	8.01	neg	0.978202	0.997701	-0.0279167	-0.0147198		PC-O	PC-O 36:2	M-H+CH3COOH		8.44164	36	2	0.52889
peakneg8494	880.645	8.43	neg	0.843548	0.990773	0.200225	0.13392		PC-O	PC-O 40:5	M-H+CH3COOH		1.73657	40	5	0.147035
peakneg7535	804.612	7.8	neg	0.619403	0.986551	-0.511392	-0.253589		PC-O	PC-O 34:1	M-H+CH3COOH		1.03545	34	1	0.212292
peakneg7238	778.597	7.63	neg	0.672637	0.986551	-0.433059	-0.331779		PC-O	PC-O 32:0	M-H+CH3COOH		0.245503	32	0	0.274447
peakneg7783	826.596	7.02	neg	0.604079	0.984764	-0.529378	-0.303671		PC-O	PC-O 36:4	M-H+CH3COOH		0.735605	36	4	0.0527667
peakneg8062	850.598	6.74	neg	0.665303	0.986551	-0.442825	-0.219028		PC-O	PC-O 38:6	M-H+CH3COOH		1.97206	38	6	0.214575
peakneg8021	846.66	10.11	neg	0.523633	0.984764	0.650746	0.548457		PC-O	PC-O 37:1	M-H+CH3COOH		0.924299	37	1	0.77841
peakneg7563	806.628	8.77	neg	0.627642	0.986551	-0.49633	-0.330059		PC-O	PC-O 34:0	M-H+CH3COOH		0.56347	34	0	0.289101
peakneg8100	854.629	8.03	neg	0.889255	0.997701	0.141182	0.0808859		PC-O	PC-O 38:4	M-H+CH3COOH		1.60704	38	4	0.0390883	*
peakneg8099	854.63	7.67	neg	0.718184	0.98887	-0.366705	-0.168842		PC-O	PC-O 38:4	M-H+CH3COOH		2.43142	38	4	0.11947
peakneg7507	802.597	7.77	neg	0.771321	0.990773	-0.296794	-0.206081		PC-P	PC-P 34:1	M-H+CH3COOH		0.342249	34	1	0.177383
peakneg8354	872.676	11.27	neg	0.214853	0.975894	1.28366	0.631004		PC-P	PC-P 39:1	M-H+CH3COOH		1.70805	39	1	0.659208
peakneg7851	832.646	10.41	neg	0.513248	0.984764	0.667094	0.394041		PC-P	PC-P 36:0	M-H+CH3COOH		2.22176	36	0	0.631268
peakneg8177	858.661	10.41	neg	0.777576	0.990773	0.288531	0.170622		PC-P	PC-P 38:1	M-H+CH3COOH		1.79485	38	1	0.478844
peakneg7536	804.613	8.69	neg	0.840229	0.990773	-0.20485	-0.118095		PC-P	PC-P 34:0	M-H+CH3COOH		0.439724	34	0	0.324724
peakneg8132	856.644	9.33	neg	0.76894	0.990773	0.298283	0.218157		PC-P	PC-P 38:2	M-H+CH3COOH		0.34823	38	2	0.34186
peakneg8035	848.583	6.67	neg	0.75012	0.990773	0.323549	0.156323		PC-P	PC-P 38:6	M-H+CH3COOH		2.00916	38	6	0.146658
peakneg8082	852.614	7.93	neg	0.396584	0.984764	-0.877571	-0.486325		PC-P	PC-P 38:4	M-H+CH3COOH		1.46605	38	4	0.0916946
peakneg7704	818.63	9.66	neg	0.166945	0.899013	1.44425	0.99488		PC-P	PC-P 35:0	M-H+CH3COOH		2.19857	35	0	0.489072
peakneg8495	880.645	8.69	neg	0.696231	0.986551	-0.39659	-0.283876		PC-P	PC-P 40:4	M-H+CH3COOH		0.971953	40	4	0.475636
peakneg7800	828.612	7.93	neg	0.906929	0.997701	-0.118497	-0.0898621		PC-P	PC-P 36:2	M-H+CH3COOH		0.412698	36	2	0.324081
peakneg7764	824.582	6.95	neg	0.924696	0.997701	-0.0959538	-0.0577987		PC-P	PC-P 36:4	M-H+CH3COOH		1.40042	36	4	0.0332378	*
peakneg7211	776.581	7.57	neg	0.657031	0.986551	-0.455504	-0.288505		PC-P	PC-P 32:0	M-H+CH3COOH		0.00832026	32	0	0.226149
peakneg7684	816.612	8.44	neg	0.676925	0.986551	0.423961	0.302384		PC-P	PC-P 35:1	M-H+CH3COOH		0.101003	35	1	0.546077
peakneg8213	860.675	12.01	neg	0.209654	0.961157	1.29851	0.784069		PC-P	PC-P 38:0	M-H+CH3COOH		0.510909	38	0	0.593529
peakneg8425	876.613	7.58	neg	0.929521	0.997701	-0.0897655	-0.0477315		PC-P	PC-P 40:6	M-H+CH3COOH		1.16044	40	6	0.134706
peakneg8020	846.66	11.19	neg	0.596272	0.984764	0.541109	0.269094		PC-P	PC-P 37:0	M-H+CH3COOH		0.350276	37	0	0.628001
peakneg7962	842.629	8.68	neg	0.931156	0.997701	0.0877783	0.0583261		PC-P	PC-P 37:2	M-H+CH3COOH		0.577324	37	2	0.277544
peakneg7121	768.556	7.95	neg	0.335786	0.984764	-1.002	-0.662956		PE	PE 38:3	M-H	PE(18:0_20:3)	2.06698	38	3	0.310739
peakneg7327	788.525	6.56	neg	0.143057	0.835193	-1.54081	-0.655042		PE	PE 40:7	M-H	PE(18:1_22:6)	1.22023	40	7	0.138982
peakneg7057	760.492	5.92	neg	0.194891	0.940983	-1.34376	-0.945506		PE	PE 38:7	M-H		0.427959	38	7	0.124151
peakneg7155	772.588	9.63	neg	0.7401	0.990773	0.336912	0.272787		PE	PE 38:1	M-H		1.94691	38	1	0.29616
peakneg7071	762.51	6.43	neg	0.298349	0.984764	-1.07963	-0.454505		PE	PE 38:6	M-H		2.37192	38	6	0.237644
peakneg7412	796.587	9.19	neg	0.856842	0.990773	-0.183012	-0.175672		PE	PE 40:3	M-H		0.802624	40	3	0.154971
peakneg7307	786.508	6.03	neg	0.13003	0.796045	-1.59054	-0.957163		PE	PE 40:8	M-H		0.353467	40	8	0.142103
peakneg7370	792.556	7.99	neg	0.477998	0.984764	-0.728354	-0.341265		PE	PE 40:5	M-H	PE(18:0_22:5)	1.83284	40	5	0.263748
peakneg7369	792.556	7.41	neg	0.164587	0.894826	-1.48904	-1.04348		PE	PE 40:5	M-H	PE(18:1_22:4)	1.36068	40	5	0.13645
peakneg7138	770.571	8.82	neg	0.865964	0.991491	0.171157	0.144338		PE	PE 38:2	M-H		0.726359	38	2	0.17093
peakneg7100	766.54	7.59	neg	0.267896	0.984764	-1.15085	-0.515817		PE	PE 38:4	M-H	PE(18:0_20:4)	1.03496	38	4	0.184495
peakneg7101	766.54	7.25	neg	0.203316	0.956613	-1.34727	-0.773054		PE	PE 38:4	M-H	PE(18:1_20:3);PE(16:0_22:4)	0.820385	38	4	0.195178
peakneg7122	768.557	8.38	neg	0.279001	0.984764	-1.12829	-0.998616		PE	PE 38:3	M-H	PE(18:0_20:3)	2.10844	38	3	0.183652
peakneg7349	790.539	7.29	neg	0.353927	0.984764	-0.959548	-0.37888		PE	PE 40:6	M-H	PE(18:0_22:6);PE(18:1_22:5)	0.0314477	40	6	0.300777
peakneg7088	764.526	7.03	neg	0.294027	0.984764	-1.09443	-0.648756		PE	PE 38:5	M-H	PE(18:1_20:4)	2.51454	38	5	0.159979
peakneg7137	770.571	8.58	neg	0.765474	0.990773	-0.302963	-0.307765		PE	PE 38:2	M-H	PE(18:1_20:1)	0.130582	38	2	0.548735
peakneg7252	780.555	7.75	neg	0.693049	0.986551	-0.402273	-0.257236		PE	PE 39:4	M-H		0.450968	39	4	0.396247
peakneg6819	728.523	7.16	neg	0.526261	0.984764	-0.64659	-0.462543		PE	PE 35:2	M-H		0.457925	35	2	0.433126
peakneg6672	716.523	7.42	neg	0.3998	0.984764	-0.876333	-0.634626		PE	PE 34:1	M-H	PE(16:0_18:1)	0.693174	34	1	0.281498
peakneg6712	718.54	8.25	neg	0.615921	0.986551	-0.511403	-0.410988		PE	PE 34:0	M-H		1.71554	34	0	0.305964
peakneg7661	814.541	6.68	neg	0.0784773	0.616848	-1.86757	-1.14817		PE	PE 42:8	M-H		2.05503	42	8	0.136986
peakneg7642	812.523	6.21	neg	0.181635	0.928243	-1.38682	-0.79377		PE	PE 42:9	M-H		0.123994	42	9	0.116944
peakneg7723	820.587	8.7	neg	0.602841	0.984764	-0.529633	-0.301606		PE	PE 42:5	M-H		0.713621	42	5	0.457019
peakneg6833	730.541	7.94	neg	0.965152	0.997701	0.044304	0.0419819		PE	PE 35:1	M-H		2.19565	35	1	0.330011
peakneg6856	734.477	5.76	neg	0.667027	0.986551	-0.437456	-0.309833		PE	PE 36:6	M-H		0.584243	36	6	0.0981524
peakneg7942	840.554	7.01	neg	0.0867907	0.641682	-1.81695	-1.26958		PE	PE 44:9	M-H		1.15919	44	9	0.0611818
peakneg6870	736.494	6.09	neg	0.419847	0.984764	-0.824579	-0.690423		PE	PE 36:5	M-H		2.51707	36	5	0.133946
peakneg7603	810.51	5.94	neg	0.0505291	0.465894	-2.11612	-1.0954		PE	PE 42:10	M-H		2.50889	42	10	0.0532465
peakneg6626	714.508	6.71	neg	0.344354	0.984764	-0.984653	-0.758464		PE	PE 34:2	M-H	PE(16:0_18:2)	0.437709	34	2	0.319773
peakneg6888	738.509	6.67	neg	0.285728	0.984764	-1.11121	-0.559867		PE	PE 36:4	M-H	PE(16:0_20:4)	1.23518	36	4	0.165488
peakneg6904	740.526	6.92	neg	0.259994	0.984764	-1.18841	-0.971364		PE	PE 36:3	M-H	PE(18:1_18:2)	2.59516	36	3	0.328239
peakneg6917	742.54	7.38	neg	0.671953	0.986551	-0.431294	-0.326028		PE	PE 36:2	M-H	PE(18:1_18:1)	0.388494	36	2	0.355161
peakneg7745	822.604	9.22	neg	0.858892	0.990773	-0.180575	-0.162982		PE	PE 42:4	M-H		2.28204	42	4	0.396477
peakneg6918	742.541	7.62	neg	0.345814	0.984764	-0.983893	-0.621313		PE	PE 36:2	M-H	PE(18:1_18:1);PE(18:0_18:2)	2.79576	36	2	0.295856
peakneg6354	690.507	7.22	neg	0.844598	0.990773	0.198714	0.182452		PE	PE 32:0	M-H		0.819778	32	0	0.248379
peakneg6938	744.556	8.51	neg	0.482522	0.984764	-0.724989	-0.525514		PE	PE 36:1	M-H	PE(18:0_18:1)	1.56747	36	1	0.331379
peakneg6339	688.494	6.55	neg	0.689824	0.986551	-0.405592	-0.375545		PE	PE 32:1	M-H		1.93069	32	1	0.215202
peakneg6089	656.425	5.21	neg	0.579566	0.984764	0.56512	0.254895		PE	PE 30:3	M-H		7.51009	30	3	0.190566
peakneg6997	752.524	7.11	neg	0.295831	0.984764	-1.08757	-0.712864		PE	PE 37:4	M-H		0.644147	37	4	0.367491
peakneg7678	816.556	7.38	neg	0.676551	0.986551	-0.423688	-0.292202		PE	PE 42:7	M-H		1.56916	42	7	0.267864
peakneg7233	778.573	8.59	neg	0.52272	0.984764	-0.658357	-0.608552		PE-O	PE-O 40:5	M-H		2.79968	40	5	0.324851
peakneg7209	776.56	7.91	neg	0.330901	0.984764	-1.01038	-0.521169		PE-O	PE-O 40:6	M-H	PE(O-18:0_22:6)	0.491019	40	6	0.24132
peakneg7534	804.591	8.83	neg	0.59608	0.984764	-0.54246	-0.550697		PE-O	PE-O 42:6	M-H		0.830469	42	6	0.365549
peakneg7103	766.57	8.36	neg	0.878826	0.995823	0.154536	0.132294		PE-O	PE-O 39:4	M-H		7.83967	39	4	0.197474
peakneg7504	802.573	8.01	neg	0.969757	0.997701	0.0384188	0.0363387		PE-O	PE-O 42:7	M-H		3.02355	42	7	0.620204
peakneg7002	752.556	7.82	neg	0.322174	0.984764	-1.03687	-0.729122		PE-O	PE-O 38:4	M-H		5.56876	38	4	0.245844
peakneg6965	748.526	6.87	neg	0.339	0.984764	-0.993286	-0.543937		PE-O	PE-O 38:6	M-H	PE(O-16:0_22:6)	3.71377	38	6	0.193389
peakneg7270	782.608	10.58	neg	0.797747	0.990773	0.260467	0.307706		PE-P	PE-P 40:2	M-H		1.10133	40	2	0.326292
peakneg7561	806.607	9.95	neg	0.735593	0.990657	-0.344496	-0.363693		PE-P	PE-P 42:4	M-H		0.0471951	42	4	0.406901
peakneg7256	780.594	9.6	neg	0.861403	0.990773	-0.177299	-0.198516		PE-P	PE-P 40:3	M-H		2.8648	40	3	0.420218
peakneg7486	800.562	7.89	neg	0.474219	0.984764	-0.730346	-0.50635		PE-P	PE-P 42:7	M-H		2.25557	42	7	0.159699
peakneg7505	802.576	8.95	neg	0.935737	0.997701	-0.0817039	-0.0712822		PE-P	PE-P 42:6	M-H		0.0742818	42	6	0.189381
peakneg7506	802.575	8.48	neg	0.882671	0.996502	0.149786	0.1261		PE-P	PE-P 42:6	M-H		0.439571	42	6	0.166277
peakneg7255	780.593	9.91	neg	0.569715	0.984764	-0.58105	-0.628282		PE-P	PE-P 40:3	M-H		2.55709	40	3	0.321239
peakneg7234	778.576	8.94	neg	0.473147	0.984764	-0.738022	-0.402516		PE-P	PE-P 40:4	M-H	PE(P-18:0_22:4)	0.5938	40	4	0.288564
peakneg7210	776.561	8.57	neg	0.456468	0.984764	-0.766481	-0.439678		PE-P	PE-P 40:5	M-H	PE(P-18:0_22:5)	0.915719	40	5	0.212491
peakneg7004	752.56	8.39	neg	0.495203	0.984764	-0.703568	-0.686552		PE-P	PE-P 38:3	M-H		0.373062	38	3	0.298223
peakneg7003	752.56	8.59	neg	0.426637	0.984764	-0.822911	-0.919433		PE-P	PE-P 38:3	M-H		0.186862	38	3	0.411917
peakneg6966	748.53	7.25	neg	0.275733	0.984764	-1.13326	-0.544957		PE-P	PE-P 38:5	M-H		1.79836	38	5	0.191016
peakneg6949	746.515	6.84	neg	0.334382	0.984764	-0.997539	-0.438809		PE-P	PE-P 38:6	M-H	PE(P-16:0_22:6)	3.05886	38	6	0.209645
peakneg6906	740.56	8.68	neg	0.557225	0.984764	0.598389	0.579229		PE-P	PE-P 37:2	M-H		0.374523	37	2	0.324096
peakneg7235	778.576	8.67	neg	0.519621	0.984764	-0.663423	-0.60305		PE-P	PE-P 40:4	M-H		1.00229	40	4	0.32561
peakneg6872	736.529	7.6	neg	0.424224	0.984764	-0.827084	-0.609089		PE-P	PE-P 37:4	M-H		0.221143	37	4	0.194615
peakneg7023	754.576	9.24	neg	0.742733	0.990773	-0.334497	-0.396612		PE-P	PE-P 38:2	M-H		0.00468824	38	2	0.379202
peakneg6210	672.497	7.01	neg	0.75732	0.990773	-0.314567	-0.271161		PE-P	PE-P 32:1	M-H		0.0675162	32	1	0.337426
peakneg6773	724.529	7.47	neg	0.599913	0.984764	-0.53906	-0.508661		PE-P	PE-P 36:3	M-H	PE(P-16:0_20:3)	1.0907	36	3	0.337515
peakneg6747	722.513	7.12	neg	0.385367	0.984764	-0.895856	-0.457889		PE-P	PE-P 36:4	M-H	PE(P-16:0_20:4)	0.153448	36	4	0.125873
peakneg6630	714.544	8.57	neg	0.786274	0.990773	0.275169	0.296646		PE-P	PE-P 35:1	M-H		0.735133	35	1	0.42267
peakneg6607	712.528	7.66	neg	0.684076	0.986551	0.413386	0.41187		PE-P	PE-P 35:2	M-H		0.237062	35	2	0.451868
peakneg6516	702.546	8.96	neg	0.458763	0.984764	-0.763992	-0.690594		PE-P	PE-P 34:0	M-H		1.83176	34	0	0.50449
peakneg6484	700.528	7.99	neg	0.61849	0.986551	-0.511729	-0.394856		PE-P	PE-P 34:1	M-H	PE(P-16:0_18:1)	0.698747	34	1	0.396175
peakneg6473	698.514	7.18	neg	0.661092	0.986551	-0.446964	-0.458959		PE-P	PE-P 34:2	M-H		1.17038	34	2	0.301336
peakneg6823	728.56	9.19	neg	0.57757	0.984764	-0.573375	-0.472145		PE-P	PE-P 36:1	M-H	PE(P-18:0_18:1)	0.0284649	36	1	0.29599
peakneg7024	754.576	9.54	neg	0.803318	0.990773	-0.253473	-0.276132		PE-P	PE-P 38:2	M-H		0.609369	38	2	0.409067
peakneg6890	738.546	8.05	neg	0.584865	0.984764	0.555764	0.52564		PE-P	PE-P 37:3	M-H		2.09041	37	3	0.243968
peakneg7104	766.575	9.25	neg	0.92947	0.997701	-0.0897277	-0.0859027		PE-P	PE-P 39:3	M-H		0.583964	39	3	0.115861
peakneg7186	774.544	7.79	neg	0.383863	0.984764	-0.897705	-0.392492		PE-P	PE-P 40:6	M-H	PE(P-18:0_22:6)	0.865885	40	6	0.280568
peakneg7151	772.528	6.96	neg	0.185505	0.929588	-1.38037	-0.607363		PE-P	PE-P 40:7	M-H		0.846014	40	7	0.137986
peakneg7058	760.528	7.28	neg	0.437718	0.984764	-0.800551	-0.447669		PE-P	PE-P 39:6	M-H		0.910183	39	6	0.208889
peakneg7123	768.592	9.88	neg	0.475841	0.984764	0.728791	0.749452		PE-P	PE-P 39:2	M-H		0.588624	39	2	0.322344
peakneg7075	762.545	8	neg	0.806755	0.990773	-0.248209	-0.195804		PE-P	PE-P 39:5	M-H		0.385911	39	5	0.351094
peakneg7091	764.561	8.33	neg	0.479835	0.984764	-0.729591	-0.581252		PE-P	PE-P 39:4	M-H		1.20932	39	4	0.270416
peakneg8809	909.551	5.9	neg	0.471245	0.984764	-0.749129	-0.778364		PI	PI 40:6	M-H		1.80902	40	6	0.9768
peakneg8535	885.552	6.09	neg	0.503327	0.984764	-0.691117	-0.503338		PI	PI 38:4	M-H	PI(18:0_20:4)	1.96466	38	4	0.625323
peakneg8518	883.536	5.6	neg	0.239944	0.984764	-1.24069	-1.03415		PI	PI 38:5	M-H	PI(18:1_20:4)	2.46719	38	5	0.401657
peakneg8909	917.607	7.39	neg	0.723068	0.98887	0.361286	0.130172		PI	PI 40:2	M-H		6.01022	40	2	0.181978
peakneg8856	913.58	6.55	neg	0.853429	0.990773	-0.189037	-0.149323		PI	PI 40:4	M-H		0.727494	40	4	0.949007
peakneg8502	881.518	5.36	neg	0.448852	0.984764	-0.784721	-0.646062		PI	PI 38:6	M-H		0.874706	38	6	0.968466
peakneg8568	887.567	6.32	neg	0.94593	0.997701	-0.0692392	-0.0535482		PI	PI 38:3	M-H		1.548	38	3	0.912413
peakneg7889	835.536	5.93	neg	0.589444	0.984764	-0.551594	-0.562447		PI	PI 34:1	M-H		2.54209	34	1	0.603897
peakneg7888	835.533	6	neg	0.601713	0.984764	-0.532507	-0.59065		PI	PI 34:1	M-H		1.00369	34	1	0.570854
peakneg8253	863.567	6.64	neg	0.244394	0.984764	1.20244	0.984768		PI	PI 36:1	M-H		2.00764	36	1	0.782159
peakneg8333	871.536	5.78	neg	0.658672	0.986551	0.44902	0.314099		PI	PI 37:4	M-H		2.25933	37	4	0.478832
peakpos18158	946.787	15.16	pos	0.0451491	0.437897	-2.15823	-1.62514		TAG	TAG 58:9	M+NH4		1.30861	58	9	0.183133
peakpos18187	948.892	16.4	pos	0.882643	0.996502	-0.149896	-0.036171		TAG	TAG 57:1	M+NH4	TG(16:0_16:1_25:0)	3.25613	57	1	0.365257
peakpos17417	890.817	15.86	pos	0.852033	0.990773	-0.189783	-0.0445879		TAG	TAG 53:2	M+NH4		0.116317	53	2	0.541652
peakpos16313	832.737	15.22	pos	0.958192	0.997701	-0.0533408	-0.0145957		TAG	TAG 49:3	M+NH4	TG(16:1_16:1_17:1);TG(15:1_17:1_17:1)	2.41798	49	3	0.820812
peakpos18023	932.863	16.14	pos	0.733912	0.990657	0.345068	0.0977229		TAG	TAG 56:2	M+NH4	TG(16:1_16:1_24:0);TG(14:1_18:1_24:0)	1.01807	56	2	0.2383
peakpos16132	824.77	15.69	pos	0.841343	0.990773	-0.203493	-0.049807		TAG	TAG 48:0	M+NH4	TG(16:0_16:0_16:0);TG(15:0_16:0_17:0);TG(15:0_15:0_18:0)	0.0940842	48	0	0.277475
peakpos15654	804.708	14.9	pos	0.777659	0.990773	0.288053	0.0907907		TAG	TAG 47:3	M+NH4		0.0632722	47	3	0.777604
peakpos16405	836.769	15.61	pos	0.76491	0.990773	0.304683	0.0780346		TAG	TAG 49:1	M+NH4	TG(16:0_16:1_17:0);TG(16:0_16:0_17:1);TG(15:0_16:0_18:1);TG(15:0_17:0_17:1)	1.83883	49	1	0.642262
peakpos18009	930.847	15.96	pos	0.78285	0.990773	-0.280344	-0.0676326		TAG	TAG 56:3	M+NH4		1.74162	56	3	0.361893
peakpos17374	886.785	15.5	pos	0.412881	0.984764	-0.839193	-0.282872		TAG	TAG 53:4	M+NH4		1.39471	53	4	0.296426
peakpos16711	850.786	15.71	pos	0.874002	0.99445	-0.16119	-0.037703		TAG	TAG 50:1	M+NH4	TG(16:0_16:0_18:1);TG(16:0_16:1_18:0)	0.477213	50	1	0.298316
peakpos16882	858.754	15.27	pos	0.622051	0.986551	-0.504091	-0.17551		TAG	TAG 51:4	M+NH4		0.455602	51	4	0.493843
peakpos17968	926.814	15.63	pos	0.0216092	0.260756	-2.50365	-0.585584		TAG	TAG 56:5	M+NH4		3.33537	56	5	0.526018
peakpos16954	862.785	15.65	pos	0.827413	0.990773	0.221638	0.057406		TAG	TAG 51:2	M+NH4	TG(16:1_17:0_18:1);TG(17:0_17:1_17:1)	0.81839	51	2	0.624896
peakpos16992	864.8	15.83	pos	0.923731	0.997701	0.0973002	0.0243204		TAG	TAG 51:1	M+NH4		1.85434	51	1	0.446839
peakpos17652	904.83	15.94	pos	0.90691	0.997701	0.118577	0.0332845		TAG	TAG 54:2	M+NH4	TG(18:0_18:1_18:1)	3.25046	54	2	0.282444
peakpos17195	876.802	15.74	pos	0.856429	0.990773	-0.18393	-0.0431933		TAG	TAG 52:2	M+NH4	TG(16:0_18:1_18:1)	0.795353	52	2	0.31341
peakpos17231	878.816	15.92	pos	0.584981	0.984764	0.557066	0.154215		TAG	TAG 52:1	M+NH4	TG(16:0_18:0_18:1)	1.7788	52	1	0.0949096
peakpos17690	906.847	16.11	pos	0.916752	0.997701	-0.106118	-0.02826		TAG	TAG 54:1	M+NH4		1.67397	54	1	0.336197
peakpos17718	908.864	16.28	pos	0.915341	0.997701	-0.107801	-0.0288108		TAG	TAG 54:0	M+NH4	TG(18:0_18:0_18:0)	0.310862	54	0	0.105282
peakpos17872	920.863	16.23	pos	0.896884	0.997701	-0.131596	-0.0316517		TAG	TAG 55:1	M+NH4		1.5988	55	1	0.389476
peakpos17935	924.801	15.49	pos	0.016181	0.216227	-2.67831	-1.10541		TAG	TAG 56:6	M+NH4		0.633185	56	6	0.0819914
peakpos17902	922.784	15.3	pos	0.0885952	0.647497	-1.81881	-1.00298		TAG	TAG 56:7	M+NH4		2.06205	56	7	0.0929632
peakpos17395	888.802	15.68	pos	0.683576	0.986551	-0.414587	-0.101325		TAG	TAG 53:3	M+NH4		0.399302	53	3	0.562903
peakpos17994	928.831	15.8	pos	0.134105	0.810471	-1.58259	-0.321322		TAG	TAG 56:4	M+NH4		2.41924	56	4	0.814487
peakpos17615	902.815	15.76	pos	0.847564	0.990773	-0.195311	-0.046812		TAG	TAG 54:3	M+NH4	TG(18:1_18:1_18:1)	2.17007	54	3	0.278232
peakpos18489	976.925	16.58	pos	0.829343	0.990773	-0.219148	-0.0553283		TAG	TAG 59:1	M+NH4		1.83952	59	1	0.485562
peakpos18844	1018.97	16.87	pos	0.211385	0.965415	-1.30802	-0.518001		TAG	TAG 62:1	M+NH4		1.88508	62	1	0.930661
peakpos18211	950.815	15.53	pos	0.252516	0.984764	-1.18728	-0.969018		TAG	TAG 58:7	M+NH4		2.6683	58	7	0.212044
peakpos18602	990.939	16.67	pos	0.292567	0.984764	-1.08542	-0.247192		TAG	TAG 60:1	M+NH4		3.30949	60	1	0.389635
peakpos18721	1002.94	16.6	pos	0.205207	0.960518	-1.3182	-0.387016		TAG	TAG 61:2	M+NH4		5.42237	61	2	0.468202
peakpos18471	974.907	16.43	pos	0.669585	0.986551	-0.434882	-0.122221		TAG	TAG 59:2	M+NH4		3.65518	59	2	0.466039
peakpos18837	1016.95	16.68	pos	0.048182	0.453892	-2.13103	-0.562237		TAG	TAG 62:2	M+NH4		3.53979	62	2	0.681806
peakpos18341	962.908	16.49	pos	0.900018	0.997701	-0.127426	-0.0343307		TAG	TAG 58:1	M+NH4	TG(16:0_18:1_24:0)	3.33632	58	1	0.62126
peakpos18318	960.893	16.33	pos	0.902475	0.997701	-0.124462	-0.0313431		TAG	TAG 58:2	M+NH4		2.50443	58	2	0.350154
peakneg5854	636.557	7.94	neg	0.746732	0.990773	-0.327686	-0.220713		Cer	Cer 37:2	M-H+CH3COOH		0.0333652	37	2	0.0654362
peakneg5228	594.511	6.53	neg	0.428556	0.984764	-0.810659	-0.47397		Cer	Cer 34:2	M-H+CH3COOH		1.44353	34	2	0.0414453	*
peakneg5286	596.527	7.24	neg	0.539783	0.984764	-0.624603	-0.255479		Cer	Cer 34:1	M-H+CH3COOH		1.62432	34	1	0.216052
peakneg5485	612.558	8.61	neg	0.855994	0.990773	0.184325	0.136525		Cer	Cer 35:0	M-H+CH3COOH		0.880192	35	0	0.766176
peakneg5974	650.573	8.54	neg	0.257922	0.984764	-1.1695	-0.41776		Cer	Cer 38:2	M-H+CH3COOH		0.779113	38	2	0.07372
peakneg5032	568.495	6.38	neg	0.586432	0.984764	-0.553419	-0.370285		Cer	Cer 32:1	M-H+CH3COOH		1.22899	32	1	0.146344
peakneg6021	652.589	9.53	neg	0.836212	0.990773	0.210176	0.086802		Cer	Cer 38:1	M-H+CH3COOH		0.504578	38	1	0.810131
peakneg6860	734.669	12.83	neg	0.818782	0.990773	0.232324	0.177997		Cer	Cer 44:2	M-H+CH3COOH		2.47481	44	2	0.207903
peakneg6753	722.668	13.53	neg	0.892803	0.997701	0.137107	0.0848075		Cer	Cer 43:1	M-H+CH3COOH		1.2935	43	1	0.122805
peakneg6724	720.652	11.97	neg	0.968215	0.997701	-0.0404778	-0.0151421		Cer	Cer 43:2	M-H+CH3COOH		0.877467	43	2	0.223263
peakneg5633	624.558	8.29	neg	0.896459	0.997701	-0.132034	-0.0543892		Cer	Cer 36:1	M-H+CH3COOH	Cer(18:1;O2/18:0)	1.57178	36	1	0.423796
peakneg5870	638.573	8.9	neg	0.869511	0.992783	0.166545	0.104686		Cer	Cer 37:1	M-H+CH3COOH		0.291513	37	1	0.345713
peakneg6245	678.605	9.94	neg	0.273572	0.984764	-1.13121	-0.600861		Cer	Cer 40:2	M-H+CH3COOH		1.07833	40	2	0.104662
peakneg6533	704.621	9.96	neg	0.573249	0.984764	-0.57772	-0.27035		Cer	Cer 42:3	M-H+CH3COOH		1.75808	42	3	0.152894
peakneg6574	708.652	12.81	neg	0.924158	0.997701	0.0965325	0.0371449		Cer	Cer 42:1	M-H+CH3COOH		1.65189	42	1	0.21022
peakneg6269	680.621	11.11	neg	0.994575	0.999386	0.00688909	0.00431919		Cer	Cer 40:1	M-H+CH3COOH		1.04562	40	1	0.203578
peakneg6714	718.637	10.72	neg	0.56783	0.984764	-0.581924	-0.439462		Cer	Cer 43:3	M-H+CH3COOH		2.23309	43	3	0.252122
peakneg6429	694.635	11.94	neg	0.989032	0.999294	0.0139341	0.00873614		Cer	Cer 41:1	M-H+CH3COOH		0.204068	41	1	0.130102
peakneg6393	692.62	10.69	neg	0.860711	0.990773	0.17806	0.112384		Cer	Cer 41:2	M-H+CH3COOH		0.172436	41	2	0.0997697
peakneg6555	706.635	11.16	neg	0.793197	0.990773	0.26607	0.0755007		Cer	Cer 42:2	M-H+CH3COOH		0.551518	42	2	0.631092
peakneg6235	676.589	8.65	neg	0.788236	0.990773	-0.272469	-0.150696		Cer	Cer 40:3	M-H+CH3COOH		0.0172396	40	3	0.375746
peakneg6517	702.605	8.89	neg	0.550747	0.984764	-0.607533	-0.392859		Cer	Cer 42:4	M-H+CH3COOH		1.55673	42	4	0.245327
peakneg6395	692.62	10.42	neg	0.723888	0.98887	-0.361207	-0.21622		Cer	Cer 41:2	M-H+CH3COOH		0.576435	41	2	0.231738
peakneg8303	868.688	9.7	neg	0.337018	0.984764	0.986247	0.334173		HexCer;O2	HexCer 42:2;O2	M-H+CH3COOH		0.277441	42	2	0.900823
peakneg8304	868.688	10.05	neg	0.823644	0.990773	0.227396	0.106632		HexCer;O2	HexCer 42:2;O2	M-H+CH3COOH		0.458516	42	2	0.335608
peakneg7645	812.626	7.5	neg	0.452226	0.984764	0.767532	0.482336		HexCer;O2	HexCer 38:2;O2	M-H+CH3COOH		0.193805	38	2	0.185179
peakneg8291	866.675	8.68	neg	0.770721	0.990773	0.296908	0.123203		HexCer;O2	HexCer 42:3;O2	M-H+CH3COOH		2.67513	42	3	0.436443
peakneg7930	838.643	7.58	neg	0.67632	0.986551	0.424704	0.299711		HexCer;O2	HexCer 40:3;O2	M-H+CH3COOH		2.44363	40	3	0.481004
peakneg8329	870.706	11.19	neg	0.136685	0.820566	1.55486	0.484308		HexCer;O2	HexCer 42:1;O2	M-H+CH3COOH	HexCer(18:1;O2/24:0)	2.72215	42	1	0.749889
peakneg7293	784.596	6.58	neg	0.907535	0.997701	-0.118598	-0.0824185		HexCer;O2	HexCer 36:2;O2	M-H+CH3COOH		2.0831	36	2	0.23145
peakneg7311	786.612	7.29	neg	0.175496	0.919345	1.4095	0.472691		HexCer;O2	HexCer 36:1;O2	M-H+CH3COOH		2.14811	36	1	0.631631
peakneg8499	880.691	9.31	neg	0.775394	0.990773	-0.291561	-0.218116		HexCer;O2	HexCer 43:3;O2	M-H+CH3COOH		2.45461	43	3	0.27144
peakneg7945	840.658	8.44	neg	0.943544	0.997701	-0.0722861	-0.0483156		HexCer;O2	HexCer 40:2;O2	M-H+CH3COOH		0.663613	40	2	0.35198
peakneg8530	884.721	12.01	neg	0.347664	0.984764	0.964479	0.355205		HexCer;O2	HexCer 43:1;O2	M-H+CH3COOH		1.91896	43	1	0.969759
peakneg8517	882.703	10.41	neg	0.247934	0.984764	1.19366	0.397853		HexCer;O2	HexCer 43:2;O2	M-H+CH3COOH		0.774602	43	2	0.921391
peakneg7966	842.673	9.67	neg	0.572599	0.984764	0.576071	0.260981		HexCer;O2	HexCer 40:1;O2	M-H+CH3COOH		0.138928	40	1	0.714054
peakneg8139	856.69	10.41	neg	0.17646	0.921257	1.40403	0.465372		HexCer;O2	HexCer 41:1;O2	M-H+CH3COOH		1.92171	41	1	0.855434
peakneg8672	894.706	9.97	neg	0.975202	0.997701	0.0316812	0.0241977		HexCer;O2	HexCer 44:3;O2	M-H+CH3COOH		2.30602	44	3	0.34259
peakneg8103	854.672	9.05	neg	0.835105	0.990773	0.211696	0.110194		HexCer;O2	HexCer 41:2;O2	M-H+CH3COOH		0.878605	41	2	0.515028
peakneg7665	814.641	8.35	neg	0.544392	0.984764	0.618863	0.316393		HexCer;O2	HexCer 38:1;O2	M-H+CH3COOH		0.65571	38	1	0.523606
peakneg8686	896.722	11.19	neg	0.403269	0.984764	0.859157	0.338803		HexCer;O2	HexCer 44:2;O2	M-H+CH3COOH		2.55003	44	2	0.71146
peakneg8704	898.737	12.88	neg	0.156726	0.87942	1.47545	0.903123		HexCer;O2	HexCer 44:1;O2	M-H+CH3COOH		1.8747	44	1	0.831299
peakneg8270	864.658	7.76	neg	0.731972	0.989864	0.348266	0.260644		HexCer;O2	HexCer 42:4;O2	M-H+CH3COOH		1.43639	42	4	0.576278
peakneg8552	886.608	6.67	neg	0.861344	0.990773	0.177697	0.0734855		SHexCer;O2	SHexCer 42:3;O2	M-H		0.133132	42	3	0.725672
peakneg8592	888.625	7.32	neg	0.458022	0.984764	0.757561	0.2504		SHexCer;O2	SHexCer 42:2;O2	M-H		1.16729	42	2	0.349974
peakneg8649	892.655	8.62	neg	0.699162	0.986551	0.394541	0.264603		SHexCer;O2	SHexCer 42:0;O2	M-H		0.726293	42	0	0.499485
peakneg8870	914.642	7.52	neg	0.716437	0.98887	0.370669	0.230894		SHexCer;O2	SHexCer 44:3;O2	M-H		2.06486	44	3	0.380307
peakneg8384	874.607	6.89	neg	0.961288	0.997701	-0.0494366	-0.0340537		SHexCer;O2	SHexCer 41:2;O2	M-H		1.11262	41	2	0.769129
peakneg7874	834.576	6.46	neg	0.453833	0.984764	0.765471	0.463763		SHexCer;O2	SHexCer 38:1;O2	M-H		0.733887	38	1	0.795866
peakneg7553	806.547	5.81	neg	0.856485	0.990773	0.184674	0.0997194		SHexCer;O2	SHexCer 36:1;O2	M-H		2.05891	36	1	0.595093
peakneg8207	860.592	6.52	neg	0.809918	0.990773	-0.245383	-0.145811		SHexCer;O2	SHexCer 40:2;O2	M-H		1.13098	40	2	0.659543
peakneg7530	804.531	5.39	neg	0.726947	0.98887	0.354408	0.179561		SHexCer;O2	SHexCer 36:2;O2	M-H		0.605521	36	2	0.404706
peakneg7323	787.596	6.29	neg	0.700132	0.986551	-0.393847	-0.206407		SM	SM 36:2	M-H+CH3COOH	SM(36:2;O2)	0.95972	36	2	0.206155
peakneg7694	817.644	7.9	neg	0.880635	0.996029	0.152248	0.0753267		SM	SM 38:1	M-H+CH3COOH	SM(38:1;O2)	0.11447	38	1	0.588017
peakneg7980	843.66	8.03	neg	0.559645	0.984764	0.59381	0.48199		SM	SM 40:2	M-H+CH3COOH	SM(40:2;O2)	0.0761641	40	2	0.455306
peakneg7672	815.628	7.07	neg	0.587326	0.984764	0.552241	0.343327		SM	SM 38:2	M-H+CH3COOH		0.709173	38	2	0.354875
peakneg8011	845.677	9.18	neg	0.840805	0.990773	0.203681	0.145878		SM	SM 40:1	M-H+CH3COOH	SM(40:1;O2)	1.98653	40	1	0.332758
peakneg8376	873.708	10.65	neg	0.814314	0.990773	-0.239291	-0.119912		SM	SM 42:1	M-H+CH3COOH	SM(42:1;O2)	1.07705	42	1	0.187507
peakneg7068	761.582	6.14	neg	0.900064	0.997701	0.127419	0.061585		SM	SM 34:1	M-H+CH3COOH	SM(34:1;O2)	1.13776	34	1	0.345029
peakneg8200	859.693	9.89	neg	0.394008	0.984764	0.872246	0.6133		SM	SM 41:1	M-H+CH3COOH		2.15648	41	1	0.992281
peakneg8583	887.725	11.48	neg	0.235065	0.984764	1.22788	0.876736		SM	SM 43:1	M-H+CH3COOH		2.75051	43	1	0.736825
peakneg7523	803.628	7.39	neg	0.509841	0.984764	0.671795	0.439223		SM	SM 37:1	M-H+CH3COOH	SM(37:1;O2)	0.508563	37	1	0.713678
peakneg8543	885.709	9.9	neg	0.982295	0.998158	-0.0225943	-0.0184824		SM	SM 43:2	M-H+CH3COOH	SM(43:2;O2)	2.79887	43	2	0.477175
peakneg8157	857.678	8.61	neg	0.486224	0.984764	0.710193	0.29286		SM	SM 41:2	M-H+CH3COOH	SM(41:2;O2)	2.98158	41	2	0.615218
peakneg7345	789.612	6.94	neg	0.834482	0.990773	0.211865	0.0885424		SM	SM 36:1	M-H+CH3COOH	SM(36:1;O2)	0.322038	36	1	0.572064
peakneg8342	871.692	9.21	neg	0.724573	0.98887	0.358987	0.182857		SM	SM 42:2	M-H+CH3COOH	SM(42:2;O2)	1.45657	42	2	0.556849
peakneg7200	775.597	6.51	neg	0.565826	0.984764	0.584592	0.364264		SM	SM 35:1	M-H+CH3COOH	SM(35:1;O2)	0.378652	35	1	0.443081
peakneg8313	869.678	8.21	neg	0.770478	0.990773	0.297592	0.214075		SM	SM 42:3	M-H+CH3COOH		2.93382	42	3	0.361561
peakneg7142	770.616	8.01	neg	0.899619	0.997701	0.128825	0.0653033		HexCer;O1	HexCer 36:1;O1	M-H+CH3COOH		1.04982	36	1	0.475723
peakneg7649	812.661	9.95	neg	0.734941	0.990657	0.343835	0.13738		HexCer;O1	HexCer 39:1;O1	M-H+CH3COOH		0.802653	39	1	0.561211
peakneg7931	838.678	9.97	neg	0.772352	0.990773	0.294602	0.147548		HexCer;O1	HexCer 41:2;O1	M-H+CH3COOH		0.0581094	41	2	0.696601
peakneg8086	852.692	10.73	neg	0.974617	0.997701	0.0323884	0.0220481		HexCer;O1	HexCer 42:2;O1	M-H+CH3COOH		1.36966	42	2	0.597173
peakneg7616	810.646	8.66	neg	0.851173	0.990773	0.190843	0.142887		HexCer;O1	HexCer 39:2;O1	M-H+CH3COOH		0.0767102	39	2	0.513814
peakneg6923	742.585	6.99	neg	0.279873	0.984764	1.11233	0.636444		HexCer;O1	HexCer 34:1;O1	M-H+CH3COOH		0.960532	34	1	0.829785
peakneg7615	810.646	8.92	neg	0.954594	0.997701	-0.0579097	-0.0386422		HexCer;O1	HexCer 39:2;O1	M-H+CH3COOH		0.00480094	39	2	0.215494
peakneg7460	798.647	9.25	neg	0.558596	0.984764	0.595719	0.2133		HexCer;O1	HexCer 38:1;O1	M-H+CH3COOH		0.469394	38	1	0.753821
peakneg7414	796.629	8.09	neg	0.826054	0.990773	0.223809	0.142736		HexCer;O1	HexCer 38:2;O1	M-H+CH3COOH		1.63427	38	2	0.610569
peakneg7767	824.661	9.28	neg	0.282747	0.984764	1.10623	0.371193		HexCer;O1	HexCer 40:2;O1	M-H+CH3COOH		1.38921	40	2	0.878388
peakneg7768	824.661	9.62	neg	0.81615	0.990773	0.237197	0.13501		HexCer;O1	HexCer 40:2;O1	M-H+CH3COOH		1.76293	40	2	0.311793
peakneg7508	802.606	6.99	neg	0.631794	0.986551	0.489525	0.252383		HexCer;O3	HexCer 36:1;O3	M-H+CH3COOH		1.50652	36	1	0.693646
peakneg8819	910.7	9.52	neg	0.831745	0.990773	0.216561	0.150524		HexCer;O3	HexCer 44:3;O3	M-H+CH3COOH		1.30068	44	3	0.522045
peakneg8527	884.684	9.28	neg	0.252817	0.984764	1.17962	0.378446		HexCer;O3	HexCer 42:2;O3	M-H+CH3COOH	HexCer(18:1;O2/24:1;O1)	0.58284	42	2	0.798604
peakneg8528	884.684	9.62	neg	0.378227	0.984764	0.906523	0.286504		HexCer;O3	HexCer 42:2;O3	M-H+CH3COOH		0.320681	42	2	0.645057
peakneg8324	870.664	8.67	neg	0.840884	0.990773	0.20469	0.131241		HexCer;O3	HexCer 41:2;O3	M-H+CH3COOH		4.33286	41	2	0.641853
peakneg8702	898.7	9.69	neg	0.845576	0.990773	0.198428	0.1316		HexCer;O3	HexCer 43:2;O3	M-H+CH3COOH		1.41383	43	2	0.607003
peakneg8701	898.7	9.97	neg	0.309212	0.984764	1.04488	0.327358		HexCer;O3	HexCer 43:2;O3	M-H+CH3COOH		0.741553	43	2	0.845216
peakneg8355	872.685	9.95	neg	0.720822	0.98887	0.363045	0.147899		HexCer;O3	HexCer 41:1;O3	M-H+CH3COOH		1.38595	41	1	0.486397
peakneg8134	856.654	8.09	neg	0.670583	0.986551	0.433572	0.240585		HexCer;O3	HexCer 40:2;O3	M-H+CH3COOH		2.03933	40	2	0.617762
peakneg8326	870.67	8.92	neg	0.756569	0.990773	0.316411	0.123337		HexCer;O3	HexCer 41:2;O3	M-H+CH3COOH		2.5301	41	2	0.467637
peakneg8178	858.668	9.25	neg	0.594764	0.984764	0.541334	0.198024		HexCer;O3	HexCer 40:1;O3	M-H+CH3COOH		0.00375085	40	1	0.652904
peakneg8853	912.715	11.11	neg	0.313794	0.984764	1.03821	0.732688		HexCer;O3	HexCer 44:2;O3	M-H+CH3COOH		0.856178	44	2	0.652469
peakneg8854	912.717	10.73	neg	0.373807	0.984764	0.912303	0.267931		HexCer;O3	HexCer 44:2;O3	M-H+CH3COOH		2.53481	44	2	0.814006
peakneg8918	918.636	7.57	neg	0.905937	0.997701	0.120359	0.0826206		SHexCer;O3	SHexCer 43:2;O3	M-H		1.83513	43	2	0.709282
peakneg9024	934.667	9.24	neg	0.496275	0.984764	0.695378	0.435655		SHexCer;O3	SHexCer 44:1;O3	M-H		1.37499	44	1	0.873611
peakneg9001	930.635	7.36	neg	0.496811	0.984764	0.692818	0.515377		SHexCer;O3	SHexCer 44:3;O3	M-H		0.808582	44	3	0.641546
peakneg9012	932.652	8.08	neg	0.601352	0.984764	0.53261	0.333124		SHexCer;O3	SHexCer 44:2;O3	M-H		1.97366	44	2	0.742476
peakneg8936	920.652	8.65	neg	0.572738	0.984764	0.576379	0.296003		SHexCer;O3	SHexCer 43:1;O3	M-H		2.0095	43	1	0.779551
peakneg7743	822.543	5.67	neg	0.757985	0.990773	0.314747	0.151706		SHexCer;O3	SHexCer 36:1;O3	M-H		2.62144	36	1	0.535496
peakneg8764	904.618	7.12	neg	0.359081	0.984764	0.941187	0.397078		SHexCer;O3	SHexCer 42:2;O3	M-H		0.825877	42	2	0.358779
peakneg8424	876.59	6.36	neg	0.966048	0.997701	0.0433703	0.0263569		SHexCer;O3	SHexCer 40:2;O3	M-H		2.55573	40	2	0.672794
peakneg8061	850.567	6.31	neg	0.416048	0.984764	-0.846598	-0.413325		SHexCer;O3	SHexCer 38:1;O3	M-H		6.05814	38	1	0.131273
peakneg8786	906.634	8.09	neg	0.292529	0.984764	1.08263	0.446005		SHexCer;O3	SHexCer 42:1;O3	M-H		0.628719	42	1	0.668729
peakneg8742	902.602	6.48	neg	0.951666	0.997701	0.0617406	0.0429314		SHexCer;O3	SHexCer 42:3;O3	M-H		1.12261	42	3	0.748303
peakneg8449	878.601	7.11	neg	0.657394	0.986551	0.451171	0.210262		SHexCer;O3	SHexCer 40:1;O3	M-H		2.10986	40	1	0.859561
peakneg8645	892.617	7.58	neg	0.460222	0.984764	0.754281	0.363547		SHexCer;O3	SHexCer 41:1;O3	M-H		2.74093	41	1	0.829394
peakneg8619	890.604	6.73	neg	0.887237	0.997559	0.144253	0.075158		SHexCer;O3	SHexCer 41:2;O3	M-H		0.389994	41	2	0.623536
peakneg8618	890.603	6.9	neg	0.80603	0.990773	0.249449	0.143855		SHexCer;O3	SHexCer 41:2;O3	M-H		0.522754	41	2	0.814246
peakneg8900	916.62	6.86	neg	0.967074	0.997701	0.0418514	0.00755469		SHexCer;O3	SHexCer 43:3;O3	M-H		1.4592	43	3	0.277147
peakneg8422	876.579	6.65	neg	0.659736	0.986551	-0.449281	-0.180111		SHexCer;O3	SHexCer 40:2;O3	M-H		9.78891	40	2	0.343138
peakpos26	104.107	0.63	pos	0.324314	0.984764	-1.01197	-0.43298									0.897452
peakpos34	105.069	2.83	pos	0.255184	0.984764	1.17366	0.486302									0.172801
peakpos136	119.994	1.22	pos	0.489709	0.984764	0.704624	0.901794									0.665082
peakpos139	120.081	0.7	pos	0.737501	0.990657	-0.340909	-0.100818									0.556361
peakpos351	128.053	1.12	pos	0.30068	0.984764	-1.06403	-0.780501									0.851825
peakpos376	130.159	0.76	pos	0.00255306	0.0970254	-3.51079	-1.67412	*								0.313513
peakpos405	137.025	0.88	pos	0.513622	0.984764	0.666299	0.336673									0.240877
peakpos511	143.015	7.58	pos	0.440336	0.984764	0.788163	0.337408									0.13436
peakpos531	144.175	4.87	pos	0.0579931	0.507862	-2.02213	-0.494153									0.9507
peakpos591	145.178	4.41	pos	0.00376651	0.113246	-3.3298	-1.47273									0.253848
peakpos611	146.118	0.63	pos	0.730028	0.988942	0.350242	0.116205									0.149043
peakpos627	147.092	0.72	pos	0.925286	0.997701	0.0950328	0.0393982									0.216829
peakpos632	148.06	0.72	pos	0.593551	0.984764	-0.542969	-0.228078									0.634013
peakpos712	151.966	0.98	pos	0.280752	0.984764	-1.11216	-1.28142									0.463499
peakpos753	155.974	5.53	pos	0.982264	0.998158	0.022711	0.0111669									0.109339
peakpos811	160.025	1.8	pos	0.839306	0.990773	-0.205617	-0.128294									0.322517
peakpos812	160.025	1.12	pos	0.359933	0.984764	-0.938171	-0.698642									0.945813
peakpos817	160.108	0.65	pos	0.670251	0.986551	-0.43335	-0.179067									0.310987
peakpos872	161.107	0.67	pos	0.275397	0.984764	-1.12737	-0.495134									0.632402
peakpos894	162.149	0.67	pos	0.071886	0.583213	-1.90925	-0.841677									0.900248
peakpos949	163.123	0.66	pos	0.544394	0.984764	0.617429	0.465588									0.719338
peakpos951	163.133	0.85	pos	0.233276	0.984764	1.23152	0.518941									0.0798183
peakpos976	166.086	0.66	pos	0.951053	0.997701	-0.062215	-0.0239184									0.415015
peakpos999	167.993	0.87	pos	0.964422	0.997701	-0.0452026	-0.0187644									0.83187
peakpos1030	172.115	3.09	pos	0.0699622	0.57369	-1.93091	-0.726304									0.0975793
peakpos1031	172.115	0.73	pos	0.650673	0.986551	0.460228	0.550207									0.721347
peakpos1042	173.132	4	pos	0.654473	0.986551	0.457954	0.32569									0.536447
peakpos1072	175.131	3.01	pos	0.683102	0.986551	-0.415238	-0.343712									0.275862
peakpos1075	175.148	4	pos	0.530603	0.984764	0.641608	0.636298									0.66928
peakpos1077	176.092	0.67	pos	0.252105	0.984764	-1.18501	-0.448892									0.324886
peakpos1079	177	0.63	pos	0.596572	0.984764	-0.540108	-0.397529									0.434979
peakpos1081	177.102	0.69	pos	0.96708	0.997701	-0.041902	-0.0238495									0.282054
peakpos1110	179.035	3.91	pos	0.461752	0.984764	0.752265	0.437417									0.0674594
peakpos1138	180.051	0.91	pos	0.500374	0.984764	0.687991	0.37417									0.76313
peakpos1140	180.102	0.72	pos	0.798081	0.990773	-0.259581	-0.24									0.616726
peakpos1191	182.19	0.81	pos	0.0121573	0.180804	2.77598	1.27198									0.0446141	*
peakpos1227	185.165	0.72	pos	0.173064	0.916531	1.42296	0.519701									0.233763
peakpos1237	187.126	0.94	pos	0.459594	0.984764	-0.754862	-0.261294									0.717025
peakpos1238	187.225	6.96	pos	0.930956	0.997701	-0.0880449	-0.0334463									0.680397
peakpos1242	188.176	0.67	pos	0.937001	0.997701	0.0801208	0.034401									0.321915
peakpos1244	189.122	0.94	pos	0.342546	0.984764	-0.974355	-0.684922									0.991927
peakpos1245	189.134	0.67	pos	0.306745	0.984764	1.05285	0.309172									0.332054
peakpos1340	190.126	0.97	pos	0.315588	0.984764	-1.03116	-0.573206									0.97461
peakpos1345	191.997	1.32	pos	0.0330247	0.36107	-2.32241	-2.29548									0.337822
peakpos1366	193.159	4	pos	0.572398	0.984764	0.577668	0.549819									0.668828
peakpos1369	193.993	1.32	pos	0.539796	0.984764	0.624394	0.248353									0.328327
peakpos1404	196.097	0.66	pos	0.162955	0.894826	1.46598	0.581104									0.373359
peakpos1470	201.123	0.66	pos	0.425162	0.984764	0.815038	0.358671									0.925759
peakpos1472	201.196	0.78	pos	0.237105	0.984764	1.22286	0.701133									0.342183
peakpos1526	202.159	0.8	pos	0.270476	0.984764	1.13768	0.741578									0.0190185	*
peakpos1530	203.053	0.61	pos	0.11814	0.747807	-1.6436	-1.1361									0.580618
peakpos1531	203.121	0.95	pos	0.575328	0.984764	-0.57047	-0.507765									0.825743
peakpos1532	203.139	0.68	pos	0.94944	0.997701	-0.0642624	-0.029109									0.690444
peakpos1589	207.159	0.81	pos	0.911439	0.997701	-0.112793	-0.0964286									0.633393
peakpos1604	208.191	0.84	pos	0.146641	0.844388	1.52969	1.03339									0.0462655	*
peakpos1619	211.169	4	pos	0.625361	0.986551	0.499183	0.449697									0.704074
peakpos1622	212.02	0.89	pos	0.610232	0.986551	-0.520671	-0.290145									0.648327
peakpos1677	215.157	1.18	pos	0.273505	0.984764	-1.1284	-1.08407									0.866788
peakpos1679	215.256	1.59	pos	0.354369	0.984764	-0.953118	-0.496181									0.323356
peakpos1691	216.196	0.83	pos	0.302334	0.984764	1.06065	0.424125									0.0594321
peakpos1718	220.082	0.83	pos	0.823311	0.990773	0.226397	0.120493									0.0334228	*
peakpos1721	220.178	0.98	pos	0.249463	0.984764	1.1885	0.690924									0.345689
peakpos1748	222.098	1.8	pos	0.0111746	0.172299	-2.85101	-1.11849									0.145918
peakpos1753	223.096	2.29	pos	0.189078	0.934641	-1.36581	-0.675633									0.646288
peakpos1759	224.074	0.9	pos	0.704536	0.986551	0.385021	0.264569									0.673682
peakpos1765	225.019	0.81	pos	0.041186	0.411632	-2.19188	-1.54722									0.462113
peakpos1768	225.032	0.76	pos	0.0301832	0.337155	-2.34339	-1.92939									0.30807
peakpos1778	225.032	17.16	pos	0.905581	0.997701	0.120243	0.0408201									0.0656286
peakpos1779	225.032	16.37	pos	0.609336	0.986551	0.52001	0.213808									0.174188
peakpos1785	225.196	1.19	pos	0.329842	0.984764	1.00446	0.498531									0.0611843
peakpos1789	226.18	4	pos	0.423711	0.984764	0.823211	0.660529									0.75473
peakpos1805	227.157	1.2	pos	0.750008	0.990773	-0.32351	-0.176568									0.41644
peakpos1811	228.136	0.84	pos	0.158461	0.885025	1.46843	0.682932									0.0676832
peakpos1814	228.196	0.99	pos	0.298552	0.984764	1.07847	0.60636									0.81655
peakpos1815	228.196	4	pos	0.442147	0.984764	0.790316	0.626219									0.76449
peakpos1817	228.232	2.73	pos	0.22234	0.984764	-1.26229	-0.463174									0.88473
peakpos1822	229.028	0.76	pos	0.0163065	0.217098	-2.63605	-2.06652									0.28201
peakpos1831	229.04	0.7	pos	0.18253	0.929588	-1.38746	-1.44057									0.422146
peakpos1833	229.155	0.69	pos	0.601031	0.984764	0.53325	0.188625									0.656079
peakpos1834	229.153	1.2	pos	0.787844	0.990773	-0.273083	-0.169681									0.627674
peakpos1846	230.248	1.69	pos	0.308738	0.984764	1.04634	0.439686									0.132391
peakpos1848	231.17	0.71	pos	0.366692	0.984764	0.926417	0.379201									0.504877
peakpos1851	232.075	3.54	pos	0.275081	0.984764	1.1481	0.797588									0.536377
peakpos1874	233.189	4.93	pos	0.00102335	0.093009	-3.87335	-2.62402	*								0.146219
peakpos1894	236.06	4.46	pos	0.00391015	0.114105	-3.31944	-2.27412									0.0256923	*
peakpos1895	236.06	2.64	pos	0.0673967	0.557723	-1.98114	-1.22328									0.0215578	*
peakpos1896	236.06	3.32	pos	0.0241067	0.283313	-2.45119	-1.29056									0.00868003	*
peakpos1898	236.113	0.78	pos	0.688915	0.986551	0.406688	0.144712									0.103785
peakpos1900	236.162	4	pos	0.5669	0.984764	0.585792	0.521212									0.90645
peakpos1903	237.112	1.4	pos	0.306526	0.984764	1.05082	0.372425									0.160691
peakpos1912	238.055	4.46	pos	0.00861577	0.14945	-3.05201	-3.13453									0.0491337	*
peakpos1917	238.099	0.74	pos	0.816031	0.990773	0.236344	0.368746									0.928836
peakpos1924	239.031	0.96	pos	0.602187	0.984764	-0.53012	-0.19734									0.450245
peakpos1927	239.175	0.66	pos	0.617564	0.986551	-0.507801	-0.677351									0.905759
peakpos1928	239.248	1.06	pos	0.711011	0.98887	0.37661	0.486089									0.341779
peakpos1930	240.051	1.13	pos	0.202156	0.954226	-1.32117	-0.720215									0.750216
peakpos1932	240.096	0.74	pos	0.562066	0.984764	-0.591978	-0.483773									0.39239
peakpos1959	241.131	0.84	pos	0.14072	0.832326	1.5373	0.687005									0.073615
peakpos1988	243.152	1.21	pos	0.986825	0.999008	-0.0167478	-0.00882621									0.298958
peakpos1990	243.17	0.72	pos	0.3016	0.984764	1.0639	0.398842									0.81412
peakpos1991	243.207	0.72	pos	0.307214	0.984764	1.05099	0.394165									0.818816
peakpos1997	243.942	16.64	pos	0.206708	0.960518	1.32307	0.647165									0.00386987	*
peakpos2013	244.19	4.11	pos	0.540237	0.984764	0.627452	0.52109									0.827281
peakpos2014	244.206	1.03	pos	0.304926	0.984764	-1.05458	-0.733904									0.655143
peakpos2026	245.168	1.25	pos	0.741248	0.990773	-0.33508	-0.200438									0.376778
peakpos2027	245.186	0.75	pos	0.186675	0.931567	1.37177	0.540857									0.693287
peakpos2033	246.098	1.65	pos	0.484483	0.984764	-0.714525	-0.391051									0.82625
peakpos2054	249.112	2.83	pos	0.291746	0.984764	1.08482	0.438922									0.154903
peakpos2062	250.177	4	pos	0.467662	0.984764	0.746278	0.57396									0.887327
peakpos2081	252.116	0.7	pos	0.189277	0.934641	1.36953	1.2755									0.715349
peakpos2084	252.193	0.9	pos	0.164842	0.894826	1.45028	0.940465									0.0390428	*
peakpos2091	253.191	0.68	pos	0.659062	0.986551	0.448503	0.156804									0.256223
peakpos2100	255.007	1.06	pos	0.2318	0.984764	-1.23887	-0.579009									0.92936
peakpos2123	255.243	2.3	pos	0.921964	0.997701	-0.0992829	-0.0584444									0.316595
peakpos2127	256.169	0.84	pos	0.155498	0.876852	1.49363	0.560194									0.0075497	*
peakpos2131	256.263	3.51	pos	0.266585	0.984764	-1.14464	-0.395304									0.682616
peakpos2132	256.3	2.77	pos	0.418877	0.984764	0.828358	0.272754									0.260313
peakpos2134	256.299	3.18	pos	0.904651	0.997701	-0.121462	-0.0243359									0.528912
peakpos2135	257.003	1.06	pos	0.163857	0.894826	-1.45259	-1.16906									0.431233
peakpos2161	258.098	1.34	pos	0.808096	0.990773	-0.24637	-0.128628									0.759383
peakpos2164	258.221	1.19	pos	0.0622263	0.53202	-1.99321	-1.21361									0.961184
peakpos2174	259.201	0.79	pos	0.244096	0.984764	1.20327	0.493777									0.767577
peakpos2206	263.081	0.96	pos	0.830005	0.990773	-0.217897	-0.361575									0.786496
peakpos2214	264.232	0.97	pos	0.354048	0.984764	0.95392	0.48384									0.615132
peakpos2216	264.268	8.45	pos	0.918222	0.997701	0.104151	0.0894886									0.39887
peakpos2238	266.067	1.32	pos	0.522816	0.984764	-0.652459	-0.286166									0.661282
peakpos2246	266.173	4	pos	0.450458	0.984764	0.775703	0.55319									0.789256
peakpos2253	267.016	4.83	pos	0.00498819	0.126742	-3.28933	-2.00638									0.0852274
peakpos2256	267.123	1.38	pos	0.317418	0.984764	1.02698	0.375018									0.0752768
peakpos2257	267.159	1.53	pos	0.32698	0.984764	-1.0062	-0.476663									0.711339
peakpos2259	267.167	0.75	pos	0.256678	0.984764	1.17313	0.42071									0.460691
peakpos2261	267.207	0.7	pos	0.624431	0.986551	0.498584	0.169316									0.230092
peakpos2263	268.031	4.77	pos	0.0148273	0.20264	-2.68655	-2.49826									0.153495
peakpos2269	268.167	0.66	pos	0.226782	0.984764	-1.25228	-0.519791									0.810296
peakpos2274	268.263	1.88	pos	0.0743603	0.593566	-1.90362	-1.25753									0.513702
peakpos2275	268.263	3.55	pos	0.00885294	0.15244	-2.91702	-1.85465									0.516329
peakpos2278	269.027	1.1	pos	0.449333	0.984764	0.779322	1.15923									0.839758
peakpos2281	269.147	0.7	pos	0.288611	0.984764	1.09541	0.382874									0.297113
peakpos2285	269.222	1.39	pos	0.503527	0.984764	0.685242	0.261842									0.0918967
peakpos2288	270.027	4.76	pos	0.0621926	0.53202	-1.98955	-2.12355									0.320296
peakpos2291	270.182	0.84	pos	0.308574	0.984764	1.04626	0.468809									0.108748
peakpos2324	271.165	0.74	pos	0.346781	0.984764	0.965343	0.385461									0.280382
peakpos2326	271.186	0.84	pos	0.521781	0.984764	0.653206	0.284064									0.261569
peakpos2329	271.186	2.73	pos	0.483337	0.984764	-0.714949	-0.345203									0.603422
peakpos2330	271.22	2.55	pos	0.460449	0.984764	-0.753397	-0.384373									0.588668
peakpos2340	272.201	1.78	pos	0.999874	0.999874	-0.00015994	-7.79859e-05									0.229412
peakpos2353	273.056	0.76	pos	0.160448	0.887865	-1.46081	-0.811261									0.667816
peakpos2362	273.254	0.97	pos	0.496273	0.984764	0.696291	0.688694									0.947214
peakpos2372	274.212	0.68	pos	0.541483	0.984764	-0.622285	-0.255942									0.532919
peakpos2374	274.249	0.81	pos	0.0107777	0.170316	-2.83447	-0.953018									0.495928
peakpos2380	275.177	1.31	pos	0.548223	0.984764	0.611912	0.451688									0.414566
peakpos2398	277.155	0.72	pos	0.402856	0.984764	0.856227	0.35938									0.930486
peakpos2399	277.201	1.21	pos	0.0800999	0.617254	1.8503	0.818726									0.0312403	*
peakpos2400	277.216	0.92	pos	0.54193	0.984764	-0.621077	-0.336371									0.330104
peakpos2402	277.231	0.97	pos	0.489235	0.984764	-0.705221	-0.477336									0.685912
peakpos2426	281.026	1.13	pos	0.856807	0.990773	-0.183195	-0.270468									0.290705
peakpos2428	281.058	1.35	pos	0.0864843	0.640896	-1.80843	-0.831439									0.829116
peakpos2439	281.183	0.8	pos	0.488769	0.984764	0.708654	0.252407									0.350051
peakpos2440	281.222	0.74	pos	0.676151	0.986551	0.4244	0.140698									0.163626
peakpos2441	281.295	2.88	pos	0.376	0.984764	-0.921477	-0.391828									0.391185
peakpos2446	282.057	0.73	pos	0.603071	0.984764	0.52882	0.375778									0.819537
peakpos2449	282.279	3.76	pos	0.506102	0.984764	0.689903	0.293761									0.947891
peakpos2450	282.279	2.7	pos	0.394777	0.984764	0.870955	0.121346									0.185278
peakpos2455	283.022	1.12	pos	0.633809	0.986551	-0.484384	-0.765703									0.31248
peakpos2456	283.085	0.76	pos	0.0855357	0.63895	-1.81382	-1.79864									0.506633
peakpos2461	283.249	1.19	pos	0.319093	0.984764	1.02744	0.525339									0.0673258
peakpos2467	284.088	0.89	pos	0.698641	0.986551	0.393082	0.22837									0.83539
peakpos2469	284.198	0.84	pos	0.178244	0.923923	1.39797	0.595658									0.0686918
peakpos2474	284.294	4.22	pos	0.0311052	0.343203	-2.32844	-0.763908									0.298995
peakpos2475	284.331	3.07	pos	0.982263	0.998158	-0.0225816	-0.0114894									0.559581
peakpos2496	285.29	1.47	pos	0.882825	0.996502	-0.149419	-0.13059									0.809664
peakpos2515	286.98	1.22	pos	0.576819	0.984764	0.567804	0.592038									0.916421
peakpos2516	287.081	0.76	pos	0.0435871	0.427343	-2.16272	-1.5626									0.476275
peakpos2519	287.221	2.93	pos	0.327355	0.984764	1.00562	0.389656									0.142699
peakpos2520	287.252	0.99	pos	0.84732	0.990773	0.196368	0.181176									0.960206
peakpos2545	288.976	1.22	pos	0.609184	0.986551	0.519838	1.04174									0.206487
peakpos2548	289.141	1.52	pos	0.18109	0.928243	-1.38933	-1.27022									0.218765
peakpos2549	289.176	0.73	pos	0.183856	0.929588	1.3848	0.530015									0.86744
peakpos2600	290.296	1.6	pos	0.968094	0.997701	0.0406319	0.0108195									0.915734
peakpos2608	291.156	1.7	pos	0.237577	0.984764	-1.22109	-0.556787									0.693745
peakpos2646	292.284	1.84	pos	0.13111	0.799061	-1.57889	-0.78553									0.344468
peakpos2648	293.077	1.15	pos	0.507952	0.984764	-0.676067	-0.318924									0.598017
peakpos2650	293.108	1.01	pos	0.764487	0.990773	-0.304224	-0.210987									0.836369
peakpos2653	293.186	0.83	pos	0.619832	0.986551	0.504829	0.176758									0.183261
peakpos2654	293.222	0.77	pos	0.678981	0.986551	0.420624	0.147467									0.227988
peakpos2661	294.227	1.21	pos	0.0433489	0.426166	2.17471	1.1196									0.0516876
peakpos2675	295.039	1.49	pos	0.124595	0.771079	-1.61624	-1.3546									0.394473
peakpos2678	295.226	0.92	pos	0.207538	0.960518	1.31077	0.693089									0.0289038	*
peakpos2679	295.238	0.8	pos	0.710785	0.98887	0.376447	0.123217									0.171352
peakpos2684	296.175	0.8	pos	0.177314	0.921257	1.40115	0.58069									0.288702
peakpos2686	296.242	0.8	pos	0.108995	0.720077	1.68714	0.681169									0.348183
peakpos2691	296.295	4.24	pos	0.00122705	0.093009	-3.85121	-1.24171	*								0.461736
peakpos2697	297.142	0.72	pos	0.499585	0.984764	0.689399	0.280966									0.431822
peakpos2698	297.157	0.78	pos	0.188785	0.934641	1.36426	0.586494									0.69952
peakpos2708	298.253	1.73	pos	0.00628745	0.137685	-3.23547	-1.6699									0.227681
peakpos2710	298.31	4.51	pos	0.437267	0.984764	-0.793534	-0.274398									0.493595
peakpos2711	298.347	3.18	pos	0.472056	0.984764	0.74184	0.5031									0.202313
peakpos2712	298.347	3.85	pos	0.19768	0.947184	-1.33592	-0.330379									0.338609
peakpos2713	298.347	2.9	pos	0.234432	0.984764	1.25006	0.822499									0.80521
peakpos2719	299.139	0.74	pos	0.163882	0.894826	1.44872	0.720018									0.935565
peakpos2720	299.182	1.21	pos	0.16681	0.899013	1.43984	0.55093									0.0592019
peakpos2721	299.258	2.96	pos	0.0849049	0.638188	-1.84869	-0.294992									0.190796
peakpos2727	299.35	2.89	pos	0.226484	0.984764	1.27155	0.374507									0.952495
peakpos2735	300.992	1.78	pos	0.00278327	0.0990632	-3.59592	-1.02905	*								0.180192
peakpos2755	302.144	0.92	pos	0.436344	0.984764	0.796581	0.302653									0.14999
peakpos2804	302.305	2.13	pos	0.796892	0.990773	0.261564	0.2426									0.753663
peakpos2827	302.988	1.78	pos	0.0152668	0.207077	-2.74936	-2.33093									0.0635133
peakpos2833	303.239	0.75	pos	0.105045	0.708418	1.70431	0.68972									0.578185
peakpos2838	304.248	2.93	pos	0.315406	0.984764	1.03161	0.390119									0.131522
peakpos2844	304.299	2.2	pos	0.343812	0.984764	-0.972655	-0.450272									0.166238
peakpos2865	306.191	0.83	pos	0.446293	0.984764	0.778136	0.436612									0.558354
peakpos2866	306.242	1.82	pos	0.871727	0.994369	0.163661	0.0792545									0.670763
peakpos2875	307.108	1	pos	0.325668	0.984764	-1.01234	-0.980304									0.509895
peakpos2878	307.216	1.96	pos	0.63051	0.986551	0.489302	0.563124									0.140399
peakpos2879	307.238	0.91	pos	0.873586	0.99445	0.16137	0.0546749									0.138693
peakpos2880	307.248	1.56	pos	0.822883	0.990773	-0.227168	-0.10084									0.608069
peakpos2883	307.311	3.66	pos	0.236197	0.984764	-1.23481	-0.677244									0.100779
peakpos2884	307.923	0.88	pos	0.638582	0.986551	0.477492	0.611858									0.888358
peakpos2885	308.043	4.83	pos	0.00180632	0.0937955	-3.62464	-1.39639	*								0.121853
peakpos2907	308.331	3.95	pos	0.777074	0.990773	0.287453	0.14347									0.804653
peakpos2912	309.058	1.56	pos	0.207821	0.960518	1.31141	1.15649									0.807697
peakpos2914	309.112	2.05	pos	0.725131	0.98887	-0.356888	-0.214194									0.556998
peakpos2916	309.204	2.93	pos	0.32245	0.984764	1.01596	0.396391									0.174355
peakpos2919	309.326	3.62	pos	0.320078	0.984764	-1.04153	-0.582907									0.354006
peakpos2921	310.041	4.83	pos	0.00125387	0.093009	-3.79662	-1.51606	*								0.077471
peakpos2928	310.252	1.74	pos	0.0225699	0.270538	-2.57838	-1.75251									0.0592025
peakpos2935	310.977	1	pos	0.68106	0.986551	0.419347	0.235422									0.141452
peakpos2939	311.108	2.05	pos	0.642404	0.986551	-0.471916	-0.404417									0.660151
peakpos2941	311.157	0.72	pos	0.340602	0.984764	0.977775	0.461019									0.599315
peakpos2942	311.164	2.92	pos	0.500687	0.984764	0.69966	0.527583									0.312901
peakpos2950	311.972	0.81	pos	0.849176	0.990773	0.193045	0.150199									0.875298
peakpos2952	312.037	4.83	pos	0.00566568	0.133361	-3.30661	-2.30198									0.0188903	*
peakpos2954	312.108	0.72	pos	0.508565	0.984764	-0.673782	-0.484999									0.425821
peakpos2955	312.132	0.67	pos	0.821238	0.990773	0.229216	0.199444									0.545909
peakpos2957	312.217	1.53	pos	0.362422	0.984764	-0.933243	-0.587865									0.695106
peakpos2958	312.229	0.8	pos	0.0024088	0.096566	-3.53177	-2.75481	*								0.0989835
peakpos2960	312.268	2.17	pos	0.0600669	0.520964	-2.00863	-1.57001									0.800826
peakpos2961	312.301	1.19	pos	0.280954	0.984764	1.10987	0.706621									0.204617
peakpos2962	312.326	4.82	pos	0.0505139	0.465894	-2.09171	-0.615744									0.274272
peakpos2965	312.974	1	pos	0.892927	0.997701	0.1368	0.0927065									0.157077
peakpos2969	313.116	0.71	pos	0.561488	0.984764	0.591062	0.503586									0.804201
peakpos2975	313.249	0.74	pos	0.0240709	0.283313	-2.48379	-1.2907									0.434917
peakpos2976	313.274	9.78	pos	0.0904987	0.648728	-1.78671	-0.644569									0.545729
peakpos2978	313.296	2.3	pos	0.809644	0.990773	-0.244307	-0.18375									0.309465
peakpos2982	313.366	3.76	pos	0.665742	0.986551	0.438978	0.256727									0.226879
peakpos3000	315.011	1.74	pos	0.0118199	0.17897	2.79635	2.5525									0.112903
peakpos3001	315.168	0.79	pos	0.305726	0.984764	1.05294	0.447257									0.869584
peakpos3003	315.276	0.79	pos	0.0120219	0.180294	2.77664	2.17113									0.175851
peakpos3005	315.3	0.98	pos	0.818156	0.990773	-0.234288	-0.192524									0.634022
peakpos3107	317.254	0.79	pos	0.194417	0.940983	1.34969	0.515821									0.483387
peakpos3110	318.007	0.85	pos	0.0082734	0.147774	-2.94809	-2.40183									0.360269
peakpos3117	318.228	0.96	pos	0.335769	0.984764	0.987653	0.347664									0.0231183	*
peakpos3118	318.227	0.71	pos	0.943039	0.997701	-0.0724021	-0.0359851									0.0125305	*
peakpos3143	319.284	2.89	pos	0.291474	0.984764	-1.08505	-0.334898									0.589812
peakpos3144	319.284	3.14	pos	0.995635	0.999386	0.00554492	0.00186198									0.671157
peakpos3145	319.284	1.94	pos	0.28043	0.984764	-1.11111	-0.648084									0.450347
peakpos3147	319.299	4.49	pos	0.588364	0.984764	0.555764	0.630307									0.37184
peakpos3153	321.058	1.61	pos	0.577899	0.984764	-0.568983	-0.699576									0.341373
peakpos3161	321.254	0.93	pos	0.713653	0.98887	-0.37281	-0.140631									0.129642
peakpos3162	321.315	4.87	pos	0.485845	0.984764	0.718691	0.827283									0.644419
peakpos3171	322.272	2.7	pos	0.458036	0.984764	-0.764443	-0.247527									0.339391
peakpos3172	322.272	3.4	pos	0.892302	0.997701	-0.137221	-0.0462619									0.8443
peakpos3174	322.295	2.57	pos	0.84504	0.990773	-0.198291	-0.0610322									0.262127
peakpos3175	322.306	0.79	pos	0.00535175	0.133166	-3.17362	-2.64643									0.959791
peakpos3179	323.054	1.6	pos	0.105627	0.709687	-1.6993	-1.84771									0.394301
peakpos3181	323.124	2.78	pos	0.000938025	0.093009	-4.07797	-1.24478	*								0.145709
peakpos3185	323.269	0.95	pos	0.890159	0.997701	-0.140127	-0.0475879									0.155567
peakpos3244	324.326	4.84	pos	0.00234269	0.0958842	-3.58967	-0.915424	*								0.0926206
peakpos3249	325.07	4.82	pos	0.0719318	0.583213	-1.91691	-0.624397									0.845127
peakpos3252	325.089	2.33	pos	0.268106	0.984764	-1.14392	-0.760406									0.195555
peakpos3273	325.321	2.72	pos	0.391829	0.984764	-0.879083	-0.995302									0.572196
peakpos3278	326.11	3.87	pos	0.00609643	0.137424	-3.08595	-3.13331									0.106778
peakpos3281	326.231	0.83	pos	0.460446	0.984764	0.753695	0.298781									0.121058
peakpos3285	326.316	1.19	pos	0.367137	0.984764	0.927421	0.57295									0.0410158	*
peakpos3287	326.377	3.59	pos	0.763304	0.990773	-0.305949	-0.209489									0.833129
peakpos3327	328.321	4.09	pos	0.619188	0.986551	-0.511755	-0.274204									0.539311
peakpos3382	329.247	3.46	pos	0.0049465	0.126574	-3.20645	-1.47573									0.975566
peakpos3383	329.247	2.65	pos	0.0885702	0.647497	-1.79517	-0.793829									0.2476
peakpos3399	330.106	1.2	pos	0.0704025	0.575992	1.91719	1.13558									0.00454403	*
peakpos3401	330.238	0.76	pos	0.182609	0.929588	1.38342	0.682865									0.521839
peakpos3404	330.254	1.78	pos	0.965479	0.997701	-0.0438638	-0.0260582									0.275336
peakpos3408	330.336	2.93	pos	0.647665	0.986551	0.465308	0.413396									0.66902
peakpos3417	331.141	0.8	pos	0.671542	0.986551	0.43122	0.357107									0.724959
peakpos3418	331.217	1.28	pos	0.813188	0.990773	0.24073	0.163442									0.0485008	*
peakpos3424	332.104	1.2	pos	0.0726207	0.586164	1.90081	1.09109									0.00485182	*
peakpos3427	332.28	2.93	pos	0.637119	0.986551	0.479682	0.195173									0.0410547	*
peakpos3432	332.331	2.99	pos	0.185974	0.930643	1.3725	0.570403									0.118336
peakpos3442	333.213	0.72	pos	0.126121	0.777851	1.60655	1.06732									0.995935
peakpos3444	333.253	1.81	pos	0.399377	0.984764	0.862845	0.520348									0.171057
peakpos3445	333.299	3.23	pos	0.0696196	0.572181	-1.92488	-0.599352									0.944645
peakpos3451	334.093	1.44	pos	0.0398992	0.403239	2.21686	2.44764									0.609806
peakpos3452	334.222	0.67	pos	0.850055	0.990773	0.191664	0.129832									0.269931
peakpos3454	334.31	4.14	pos	0.433483	0.984764	0.80988	0.788745									0.532752
peakpos3464	335.21	0.74	pos	0.122048	0.763172	1.62306	0.98529									0.994213
peakpos3466	335.254	1.21	pos	0.0721876	0.583975	1.90455	0.744865									0.0323698	*
peakpos3467	335.269	0.99	pos	0.689649	0.986551	-0.405707	-0.173351									0.418796
peakpos3469	335.294	3.37	pos	0.292629	0.984764	1.1033	0.813393									0.731038
peakpos3474	336.16	1	pos	0.1681	0.902539	-1.43521	-1.3633									0.566046
peakpos3530	337.329	3.34	pos	0.439297	0.984764	0.80264	0.72212									0.754381
peakpos3546	338.341	4.87	pos	0.388069	0.984764	0.896451	0.867349									0.832755
peakpos3551	339.08	1.13	pos	0.395752	0.984764	-0.869283	-1.26972									0.345707
peakpos3552	339.098	1.63	pos	0.890896	0.997701	-0.139142	-0.100884									0.618678
peakpos3555	339.123	1.25	pos	0.063437	0.538109	-1.97133	-1.286									0.0528644
peakpos3559	339.289	2.92	pos	0.0510811	0.465894	-2.11243	-1.53037									0.463582
peakpos3567	340.097	1.3	pos	0.500924	0.984764	-0.686726	-0.230052									0.698319
peakpos3569	340.163	0.71	pos	0.844864	0.990773	0.198392	0.138536									0.854619
peakpos3579	340.332	3.5	pos	0.259214	0.984764	-1.16381	-1.18654									0.911592
peakpos3581	340.357	5.39	pos	0.538979	0.984764	0.636113	0.356008									0.761666
peakpos3589	341.266	2.89	pos	0.0377879	0.388429	-2.23543	-0.775196									0.936583
peakpos3590	341.305	9.93	pos	0.0159391	0.213786	-2.65672	-1.33549									0.240458
peakpos3599	342.315	3.39	pos	0.00633475	0.137685	-3.06773	-0.877514									0.786349
peakpos3601	342.348	2.3	pos	0.902302	0.997701	-0.124419	-0.103101									0.28727
peakpos3604	342.948	1.12	pos	0.478469	0.984764	0.723158	0.748572									0.953743
peakpos3605	342.949	1.58	pos	0.565536	0.984764	0.585408	0.57928									0.792985
peakpos3612	343.163	0.91	pos	0.0995159	0.68648	1.74732	0.705824									0.474981
peakpos3618	343.263	4.11	pos	0.000129058	0.0732929	-4.91479	-2.76497	*								0.720611
peakpos3621	343.296	1.26	pos	0.108201	0.71895	-1.70076	-0.933169									0.274662
peakpos3623	343.332	2.88	pos	0.453934	0.984764	0.768543	0.798705									0.606549
peakpos3633	344.075	4.49	pos	0.00547456	0.133361	-3.31398	-2.26026									0.0981027
peakpos3635	344.121	1.41	pos	0.115987	0.744625	1.65804	1.99261									0.0336368	*
peakpos3640	344.946	1.13	pos	0.384099	0.984764	0.891984	0.996101									0.830229
peakpos3642	345.033	1.22	pos	0.82424	0.990773	0.225185	0.323667									0.99821
peakpos3645	345.107	2.78	pos	0.00146485	0.0937955	-3.72514	-2.42235	*								0.450022
peakpos3659	346.071	4.49	pos	0.00473332	0.125661	-3.33566	-2.41741									0.0912694
peakpos3662	346.233	0.66	pos	0.566369	0.984764	0.591268	0.347837									0.274087
peakpos3669	346.331	3.02	pos	0.998953	0.999386	-0.00132972	-0.00159399									0.308797
peakpos3677	347.228	0.72	pos	0.227459	0.984764	1.24811	0.604662									0.503874
peakpos3685	347.316	3.88	pos	0.235838	0.984764	-1.22867	-0.543325									0.528521
peakpos3692	348.287	3.6	pos	0.630728	0.986551	-0.488846	-0.251336									0.523573
peakpos3694	348.289	3.17	pos	0.8494	0.990773	0.192778	0.0683465									0.980112
peakpos3696	348.901	1.23	pos	0.0936209	0.659735	1.76652	2.04902									0.630821
peakpos3720	349.144	2.84	pos	0.298408	0.984764	-1.07249	-0.695251									0.661215
peakpos3722	349.212	3.85	pos	0.00749977	0.144656	-2.99289	-0.999262									0.138327
peakpos3726	349.284	1.26	pos	0.13391	0.810471	-1.56634	-0.752683									0.564826
peakpos3728	349.295	2.56	pos	0.53097	0.984764	-0.640752	-0.377697									0.181604
peakpos3743	350.899	1.23	pos	0.0589411	0.512805	2.02202	2.86974									0.774425
peakpos3766	351.162	1.01	pos	0.322033	0.984764	-1.0199	-0.694433									0.704411
peakpos3767	351.17	1.98	pos	0.835029	0.990773	-0.211139	-0.182231									0.575045
peakpos3768	351.178	0.99	pos	0.249392	0.984764	-1.19514	-0.881801									0.50976
peakpos3769	351.239	0.8	pos	0.179941	0.926146	1.39227	0.656928									0.889715
peakpos3771	351.274	1.55	pos	0.675014	0.986551	0.425913	0.205762									0.812232
peakpos3772	351.301	1.25	pos	0.346753	0.984764	-0.9683	-0.32738									0.117228
peakpos3778	351.985	1.02	pos	0.190018	0.936407	1.39165	1.08067									0.788842
peakpos3779	352.003	1	pos	0.258502	0.984764	1.18757	0.944101									0.62181
peakpos3792	352.357	5.43	pos	0.00563861	0.133361	-3.18337	-0.536635									0.414362
peakpos3797	353.092	1.49	pos	0.0890961	0.647848	-1.80349	-1.28054									0.347787
peakpos3798	353.092	1.29	pos	0.143907	0.836095	-1.52447	-0.692334									0.523951
peakpos3799	353.101	4.82	pos	0.00691987	0.142027	-3.02801	-1.02507									0.522808
peakpos3812	353.352	3.47	pos	0.843477	0.990773	-0.200932	-0.225949									0.48731
peakpos3814	353.981	1.01	pos	0.337804	0.984764	0.995001	0.916438									0.66854
peakpos3816	354	1	pos	0.359223	0.984764	0.950323	0.870697									0.65415
peakpos3829	354.285	1.66	pos	0.314101	0.984764	-1.03865	-0.841925									0.452783
peakpos3841	355.039	1.98	pos	0.57523	0.984764	0.570775	0.285027									0.232321
peakpos3843	355.096	2.97	pos	0.246961	0.984764	1.19615	0.755397									0.319815
peakpos3845	355.116	4.82	pos	0.0122835	0.181304	-2.77606	-0.877552									0.636492
peakpos3846	355.117	3.06	pos	0.231282	0.984764	1.26525	0.701758									0.622933
peakpos3848	355.282	3.25	pos	0.241755	0.984764	-1.21368	-0.309699									0.431882
peakpos3855	355.367	4.87	pos	0.652071	0.986551	0.462005	0.565469									0.741873
peakpos3856	355.368	2.93	pos	0.544743	0.984764	-0.6184	-0.661184									0.396745
peakpos3863	356.128	1	pos	0.380401	0.984764	-0.898155	-0.531928									0.979221
peakpos3865	356.159	0.69	pos	0.791008	0.990773	-0.268838	-0.154606									0.540224
peakpos3868	356.254	0.8	pos	0.364687	0.984764	0.928714	0.446291									0.814369
peakpos3869	356.279	2.43	pos	0.35065	0.984764	-0.956872	-0.343133									0.928791
peakpos3874	356.352	3.2	pos	0.446848	0.984764	0.778259	0.770488									0.657083
peakpos3875	356.364	2.3	pos	0.911777	0.997701	-0.112291	-0.113458									0.354818
peakpos3890	357.037	1.98	pos	0.591657	0.984764	0.546178	0.28612									0.240988
peakpos3895	357.115	4.82	pos	0.0307117	0.340947	-2.35103	-0.697657									0.975593
peakpos3926	357.384	4.82	pos	0.123753	0.7687	-1.64663	-0.956876									0.204735
peakpos3927	357.956	1.03	pos	0.0790819	0.616848	1.85739	0.942299									0.0165841	*
peakpos3938	358.27	0.83	pos	0.622937	0.986551	0.499831	0.233539									0.828216
peakpos3939	358.307	4.49	pos	0.567086	0.984764	0.588131	0.672069									0.41518
peakpos3940	358.342	3.4	pos	0.818837	0.990773	-0.232275	-0.0511082									0.0888357
peakpos3944	358.368	3.65	pos	0.600911	0.984764	0.533223	0.434245									0.721251
peakpos3950	359.085	1	pos	0.0650367	0.546006	2.00967	1.47291									0.928639
peakpos3957	359.953	1.02	pos	0.0563383	0.496989	2.03626	1.09632									0.0100401	*
peakpos3970	360.323	4.88	pos	0.418402	0.984764	0.838015	0.959923									0.69174
peakpos3972	360.362	3.65	pos	0.955267	0.997701	0.0572136	0.0325199									0.527037
peakpos3980	361.234	2.43	pos	0.720505	0.98887	-0.36323	-0.207116									0.692434
peakpos3993	362.303	4	pos	0.510201	0.984764	0.674419	0.584766									0.788083
peakpos4013	363.31	2.87	pos	0.665961	0.986551	-0.438521	-0.147296									0.329646
peakpos4014	363.311	3.14	pos	0.885249	0.99726	-0.146399	-0.0533048									0.913109
peakpos4019	364.221	0.76	pos	0.552721	0.984764	-0.605422	-0.343201									0.781306
peakpos4020	364.248	0.67	pos	0.0118553	0.17897	-2.78299	-1.54548									0.795051
peakpos4036	365.121	3.1	pos	0.0198796	0.246562	-2.5889	-1.31005									0.142462
peakpos4041	365.277	1.26	pos	0.0928841	0.655823	-1.80962	-1.39056									0.263787
peakpos4042	365.316	1.42	pos	0.663921	0.986551	0.442027	0.158267									0.220892
peakpos4098	366.373	5.3	pos	0.431214	0.984764	0.816108	0.578517									0.373466
peakpos4099	366.373	5.42	pos	0.312884	0.984764	1.06024	0.628308									0.291776
peakpos4106	367.165	2.04	pos	0.925038	0.997701	0.0953525	0.101521									0.841847
peakpos4126	368.182	2.28	pos	0.0802362	0.617254	-1.84833	-1.14819									0.655166
peakpos4131	368.3	1.56	pos	0.612824	0.986551	0.515125	0.204732									0.60224
peakpos4135	368.352	3.48	pos	0.220651	0.984064	-1.27073	-0.829044									0.686665
peakpos4137	368.389	6.06	pos	0.0139648	0.194536	-2.70862	-0.83472									0.574811
peakpos4142	368.424	4.12	pos	0.291662	0.984764	1.10942	0.946334									0.37022
peakpos4206	369.169	2.83	pos	0.256531	0.984764	1.17106	0.472225									0.159475
peakpos4210	369.348	2.18	pos	0.319434	0.984764	1.02245	0.588254									0.80447
peakpos4211	369.351	5.53	pos	0.785143	0.990773	-0.278913	-0.108918									0.409223
peakpos4213	369.383	3.71	pos	0.490937	0.984764	0.710392	0.410724									0.0448167	*
peakpos4214	369.383	3.51	pos	0.777361	0.990773	0.290138	0.176457									0.042522	*
peakpos4231	370.201	2.3	pos	0.227365	0.984764	1.2596	0.717879									0.0519179
peakpos4233	370.331	4.11	pos	0.537699	0.984764	-0.627928	-0.24283									0.718537
peakpos4235	370.368	3.41	pos	0.283457	0.984764	1.10477	0.375614									0.635077
peakpos4236	370.368	3.95	pos	0.487239	0.984764	-0.716392	-0.356686									0.542905
peakpos4237	370.378	4.81	pos	0.073398	0.589799	-1.9152	-0.783897									0.246844
peakpos4239	370.431	4.95	pos	0.373573	0.984764	-0.911279	-0.534518									0.413598
peakpos4271	371.327	1.88	pos	0.054039	0.482606	-2.1481	-2.20251									0.361497
peakpos4274	371.363	3.6	pos	0.689019	0.986551	0.410661	0.313995									0.101173
peakpos4298	372.189	0.75	pos	0.847525	0.990773	0.19511	0.134713									0.968034
peakpos4325	373.211	3.75	pos	0.00816983	0.147384	-3.04355	-1.243									0.364713
peakpos4355	374.168	2.54	pos	0.792899	0.990773	-0.266403	-0.141821									0.127948
peakpos4358	374.244	1.34	pos	0.271243	0.984764	1.13877	0.489837									0.15758
peakpos4359	374.276	0.73	pos	0.811298	0.990773	-0.242151	-0.132789									0.776277
peakpos4360	374.282	4.5	pos	0.222055	0.984764	1.27014	1.58175									0.174412
peakpos4361	374.302	3.37	pos	0.415084	0.984764	0.845597	0.713047									0.768437
peakpos4362	374.326	2.4	pos	0.329306	0.984764	-1.00204	-1.19246									0.00871419	*
peakpos4363	374.339	5.43	pos	0.0026085	0.0970254	-3.49177	-1.50098	*								0.0853857
peakpos4364	374.337	0.66	pos	0.964866	0.997701	-0.0446332	-0.0227472									0.786341
peakpos4366	374.362	2.93	pos	0.199751	0.951338	1.33093	0.694337									0.188622
peakpos4383	375.238	0.92	pos	0.0948569	0.665844	-1.76608	-0.748574									0.964505
peakpos4386	375.321	2.91	pos	0.501687	0.984764	-0.686077	-0.764526									0.462253
peakpos4387	375.322	2.81	pos	0.448927	0.984764	-0.775041	-0.814744									0.322003
peakpos4389	375.347	4.54	pos	0.791859	0.990773	0.26772	0.186369									0.345303
peakpos4407	376.166	2.54	pos	0.802254	0.990773	-0.254069	-0.149276									0.162454
peakpos4412	376.259	2.83	pos	0.594034	0.984764	0.542469	0.317392									0.547655
peakpos4413	376.297	4.87	pos	0.540128	0.984764	0.630919	0.520738									0.988649
peakpos4414	376.318	3.78	pos	0.208425	0.960518	1.33335	0.822057									0.642103
peakpos4415	376.318	3.33	pos	0.335693	0.984764	1.00768	0.657622									0.619136
peakpos4434	377.326	3.22	pos	0.384775	0.984764	-0.889999	-0.301874									0.80739
peakpos4443	378.236	0.79	pos	0.31244	0.984764	1.03896	0.757477									0.625243
peakpos4446	378.321	1.85	pos	0.352508	0.984764	-0.96602	-0.398192									0.0608262
peakpos4459	379.111	1.6	pos	0.0635351	0.538109	-1.97086	-2.50614									0.239717
peakpos4460	379.152	1.4	pos	0.430617	0.984764	0.805437	0.302187									0.236379
peakpos4462	379.206	4.02	pos	0.212498	0.968716	-1.29013	-0.785014									0.120901
peakpos4465	379.238	3.54	pos	0.398139	0.984764	0.877563	0.553145									0.727647
peakpos4475	379.36	3.23	pos	0.220053	0.983633	-1.26941	-0.391599									0.672614
peakpos4536	380.388	6.18	pos	0.0030294	0.10215	-3.42523	-2.51481									0.208228
peakpos4547	381.177	2.78	pos	0.00218417	0.0938151	-3.54241	-2.69727	*								0.0564287
peakpos4548	381.177	2.28	pos	0.0196906	0.246562	-2.54729	-1.7625									0.658441
peakpos4558	382.144	1.29	pos	0.247707	0.984764	-1.19265	-0.438375									0.820053
peakpos4568	382.378	4.84	pos	0.00276759	0.0990632	-3.44226	-1.15607	*								0.112224
peakpos4570	382.98	1.61	pos	0.819138	0.990773	-0.232262	-0.249951									0.790692
peakpos4575	383.149	2.83	pos	0.2468	0.984764	1.19512	0.538461									0.14453
peakpos4582	383.4	4.87	pos	0.85329	0.990773	0.188902	0.148635									0.593388
peakpos4588	384.159	2.65	pos	0.000541826	0.0856855	-4.17173	-1.94919	*								0.129669
peakpos4592	384.193	3.54	pos	0.885893	0.997559	0.147088	0.135329									0.550835
peakpos4597	384.311	2.43	pos	0.412743	0.984764	-0.837536	-0.297862									0.889267
peakpos4599	384.359	3.6	pos	0.292881	0.984764	-1.08437	-0.767765									0.633081
peakpos4630	385.165	2.03	pos	0.183857	0.929588	1.37919	0.851946									0.227394
peakpos4631	385.165	2.25	pos	0.299788	0.984764	1.06746	0.605814									0.461477
peakpos4660	386.172	1.42	pos	0.244041	0.984764	1.20395	0.582311									0.253685
peakpos4661	386.196	1.49	pos	0.231258	0.984764	1.24154	0.65215									0.375985
peakpos4664	386.254	4.84	pos	0.0495088	0.463968	-2.13385	-1.88823									0.551287
peakpos4666	386.325	3.92	pos	0.593716	0.984764	0.544417	0.629187									0.314917
peakpos4667	386.326	4.1	pos	0.595002	0.984764	0.542574	0.595694									0.432946
peakpos4724	388.933	1.8	pos	0.329226	0.984764	1.00306	0.963126									0.302985
peakpos4758	389.99	2.23	pos	0.598654	0.984764	0.535973	0.303498									0.400536
peakpos4767	390.275	1.31	pos	0.459298	0.984764	0.756568	0.350492									0.262217
peakpos4771	390.931	1.8	pos	0.54166	0.984764	0.621495	0.67048									0.255205
peakpos4801	393.166	1.89	pos	0.0742904	0.593566	1.90525	2.58665									0.697942
peakpos4803	393.206	4.16	pos	0.201207	0.953949	-1.33192	-0.440111									0.287071
peakpos4807	393.286	1.18	pos	0.736228	0.990657	0.341835	0.11962									0.346255
peakpos4819	394.17	1.89	pos	0.2315	0.984764	1.24658	1.07188									0.402472
peakpos4821	394.238	1.98	pos	0.284522	0.984764	1.10188	0.878853									0.312403
peakpos4822	394.268	0.9	pos	0.794136	0.990773	0.264672	0.137243									0.637574
peakpos4845	395.071	2.73	pos	0.373725	0.984764	-0.921583	-0.459324									0.218441
peakpos4846	395.125	1.4	pos	0.569602	0.984764	0.578844	0.217397									0.113754
peakpos4849	395.201	4.17	pos	0.123785	0.7687	-1.64573	-0.857546									0.284107
peakpos4851	395.313	4.19	pos	0.43606	0.984764	-0.799046	-0.608477									0.776999
peakpos4853	395.363	1.48	pos	0.592368	0.984764	-0.551703	-0.622828									0.904896
peakpos4862	396.159	1.3	pos	0.164514	0.894826	-1.44613	-0.615756									0.899089
peakpos4864	396.217	2.05	pos	0.596888	0.984764	-0.537981	-0.443353									0.688206
peakpos4865	396.226	0.83	pos	0.269681	0.984764	1.13699	0.870366									0.70174
peakpos4866	396.25	3.53	pos	0.312454	0.984764	1.05235	0.592668									0.969339
peakpos4867	396.259	0.93	pos	0.78981	0.990773	0.270349	0.146447									0.662995
peakpos4870	396.359	3.22	pos	0.78891	0.990773	-0.271796	-0.124599									0.985728
peakpos4873	396.395	4.87	pos	0.363398	0.984764	0.945233	0.540774									0.546664
peakpos4875	396.419	6.95	pos	0.00104888	0.093009	-3.92668	-2.01945	*								0.0299668	*
peakpos4876	396.883	2.13	pos	0.0659285	0.551903	1.98197	1.81925									0.0412906	*
peakpos4882	397.067	2.73	pos	0.35403	0.984764	-0.962241	-0.554681									0.231368
peakpos4886	397.271	4.12	pos	0.000541929	0.0856855	-4.19431	-1.58671	*								0.246806
peakpos4888	397.304	3.02	pos	0.809387	0.990773	0.244667	0.136001									0.889772
peakpos4889	397.328	4.54	pos	0.190418	0.936407	-1.37057	-0.594341									0.476698
peakpos4896	397.415	5.43	pos	0.0124311	0.181304	-2.77164	-1.29878									0.107075
peakpos4900	397.987	1.3	pos	0.110599	0.726097	1.67566	0.787475									0.0145477	*
peakpos4901	397.987	1.5	pos	0.879652	0.995854	-0.153627	-0.100293									0.17596
peakpos4904	398.233	3.05	pos	0.30496	0.984764	1.05432	0.374858									0.0664421
peakpos4913	398.363	3.45	pos	0.574506	0.984764	-0.572199	-0.392078									0.44955
peakpos4915	398.41	5.39	pos	0.763751	0.990773	-0.307129	-0.180509									0.741838
peakpos4929	399.43	4.81	pos	0.11205	0.729765	-1.7213	-1.15828									0.215528
peakpos4933	399.985	1.3	pos	0.193807	0.940983	1.35295	0.715798									0.0180201	*
peakpos4934	399.985	1.51	pos	0.698483	0.986551	-0.393683	-0.30734									0.179698
peakpos4940	400.167	3.54	pos	0.488618	0.984764	0.710224	0.715913									0.321053
peakpos4947	400.305	2.43	pos	0.625519	0.986551	-0.496343	-0.183295									0.805859
peakpos4949	400.379	3.92	pos	0.693447	0.986551	-0.401474	-0.203636									0.304994
peakpos4959	401.214	0.93	pos	0.711206	0.98887	-0.375914	-0.313159									0.856652
peakpos4968	401.348	1.26	pos	0.0356503	0.373914	-2.33246	-1.86185									0.423117
peakpos4979	402.227	1.4	pos	0.216435	0.976135	1.28163	0.48119									0.0511578
peakpos4983	402.358	3.17	pos	0.315465	0.984764	-1.03105	-0.756681									0.0176989	*
peakpos4990	403.231	1.4	pos	0.130369	0.796045	1.58502	0.661988									0.177218
peakpos4996	403.353	3.4	pos	0.453138	0.984764	0.768673	0.710097									0.804226
peakpos4999	403.94	1.78	pos	0.390461	0.984764	-0.886581	-0.286861									0.270287
peakpos5015	405.261	2.43	pos	0.521976	0.984764	-0.653271	-0.368064									0.975349
peakpos5018	405.3	2.29	pos	0.896747	0.997701	0.131631	0.0787207									0.604429
peakpos5025	405.938	1.78	pos	0.344104	0.984764	-0.978539	-0.340428									0.27279
peakpos5028	406.388	4.24	pos	0.626703	0.986551	-0.494383	-0.240629									0.213882
peakpos5050	407.336	3.13	pos	0.882126	0.996502	-0.150705	-0.0574816									0.78914
peakpos5051	407.336	2.86	pos	0.956578	0.997701	-0.0552108	-0.0192988									0.372442
peakpos5062	408.295	2.06	pos	0.700533	0.986551	-0.390831	-0.341495									0.786065
peakpos5063	408.311	0.77	pos	0.0025757	0.0970254	-3.46841	-2.45306	*								0.123423
peakpos5064	408.309	4	pos	0.483903	0.984764	0.71805	0.590255									0.719763
peakpos5075	409.161	1.4	pos	0.506591	0.984764	0.677469	0.257401									0.083165
peakpos5077	409.183	4.35	pos	0.0012035	0.093009	-3.98304	-1.6319	*								0.070947
peakpos5081	409.281	1.54	pos	0.667146	0.986551	0.43728	0.169953									0.189894
peakpos5093	410.047	3.33	pos	0.385468	0.984764	-0.88874	-0.270608									0.971634
peakpos5098	410.178	3.1	pos	0.00562143	0.133361	-3.18186	-1.97696									0.0654742
peakpos5101	410.229	2.28	pos	0.0607754	0.524587	-1.99863	-0.906673									0.997851
peakpos5103	410.233	2.05	pos	0.661832	0.986551	-0.444413	-0.445349									0.999244
peakpos5107	410.347	2.56	pos	0.825496	0.990773	-0.224094	-0.0885868									0.0384142	*
peakpos5108	410.374	3.37	pos	0.253804	0.984764	1.20002	0.826148									0.72738
peakpos5110	410.41	5.43	pos	0.00280057	0.0990632	-3.45588	-0.688733	*								0.252946
peakpos5120	411.181	3.85	pos	0.0228012	0.272407	-2.51661	-1.65728									0.283987
peakpos5127	411.431	4.84	pos	0.0095347	0.157804	-2.90059	-0.843378									0.124704
peakpos5129	412.097	0.67	pos	0.0205785	0.253964	-2.53105	-2.08245									0.493748
peakpos5134	412.222	0.82	pos	0.347147	0.984764	0.964064	0.849885									0.563169
peakpos5136	412.327	1.55	pos	0.462052	0.984764	0.751525	0.314106									0.476468
peakpos5137	412.389	3.78	pos	0.228042	0.984764	1.27091	0.819183									0.889315
peakpos5138	412.389	3.33	pos	0.293863	0.984764	1.10201	0.650117									0.560033
peakpos5139	412.415	5.91	pos	0.509306	0.984764	0.673296	0.506003									0.542505
peakpos5147	413.149	2.97	pos	0.288408	0.984764	1.09681	0.971139									0.653612
peakpos5148	413.159	1.37	pos	0.435292	0.984764	0.798911	0.448992									0.311766
peakpos5167	413.785	8.45	pos	0.743571	0.990773	0.332448	0.230517									0.226336
peakpos5190	414.228	1.49	pos	0.255067	0.984764	1.17419	0.721276									0.211737
peakpos5218	415.042	4.76	pos	0.723288	0.98887	-0.35942	-0.123697									0.961438
peakpos5223	415.175	1.22	pos	0.273208	0.984764	1.12978	0.46614									0.210313
peakpos5226	415.211	1.33	pos	0.354805	0.984764	0.948899	0.360758									0.264327
peakpos5227	415.223	1.4	pos	0.315463	0.984764	1.03105	0.363812									0.149132
peakpos5255	416.267	1.95	pos	0.0547863	0.485673	-2.04716	-1.57395									0.451122
peakpos5258	416.323	0.84	pos	0.292964	0.984764	1.08223	0.616503									0.536829
peakpos5259	416.347	3.4	pos	0.362059	0.984764	0.93995	0.952617									0.357866
peakpos5272	417.199	3.85	pos	0.0155349	0.209925	-2.70055	-1.4087									0.147861
peakpos5277	417.344	1.48	pos	0.674356	0.986551	-0.431096	-0.442457									0.787635
peakpos5294	418.243	1.09	pos	0.408554	0.984764	0.848189	0.307166									0.686963
peakpos5298	418.389	2.92	pos	0.2505	0.984764	1.18674	0.667016									0.202044
peakpos5300	418.983	2.64	pos	0.139776	0.832197	-1.56539	-0.91805									0.0831216
peakpos5313	419.373	4.52	pos	0.531761	0.984764	-0.638252	-0.336455									0.421478
peakpos5315	419.818	3	pos	0.420724	0.984764	-0.823062	-0.388435									0.942243
peakpos5323	420.238	5.83	pos	0.249529	0.984764	1.19036	1.65101									0.351319
peakpos5325	420.253	2.73	pos	0.722889	0.98887	-0.359907	-0.208069									0.497292
peakpos5326	420.265	3.54	pos	0.373784	0.984764	0.927506	0.488427									0.726562
peakpos5332	420.332	3.81	pos	0.558812	0.984764	0.59723	0.291224									0.00260115	*
peakpos5336	420.404	3.22	pos	0.388638	0.984764	-0.884347	-0.264213									0.963259
peakpos5340	420.981	2.64	pos	0.142447	0.834922	-1.55128	-0.938452									0.0644182
peakpos5349	421.329	5.58	pos	0.370171	0.984764	-0.918237	-0.234678									0.283879
peakpos5351	421.352	3.22	pos	0.511618	0.984764	-0.669852	-0.24733									0.574773
peakpos5374	423.199	1.09	pos	0.0208262	0.254715	-2.54079	-1.46201									0.450665
peakpos5380	423.431	3.98	pos	0.302167	0.984764	-1.07775	-0.320723									0.625788
peakpos5388	424.244	2.28	pos	0.00439649	0.120171	-3.2489	-1.8022									0.823978
peakpos5389	424.282	4	pos	0.466427	0.984764	0.747388	0.5948									0.744049
peakpos5400	424.777	7.56	pos	0.64359	0.986551	-0.470227	-0.301674									0.172991
peakpos5407	425.135	1.4	pos	0.532871	0.984764	0.636045	0.249923									0.0987847
peakpos5415	425.366	3.13	pos	0.873569	0.99445	0.161492	0.0550476									0.72833
peakpos5420	425.446	4.85	pos	0.253711	0.984764	-1.18544	-0.568277									0.788096
peakpos5424	426.206	2.64	pos	0.00260447	0.0970254	-3.49759	-1.89528	*								0.131914
peakpos5430	426.324	3.37	pos	0.557538	0.984764	-0.599625	-0.168948									0.0200761	*
peakpos5431	426.357	3.13	pos	0.949142	0.997701	0.0646447	0.033833									0.360723
peakpos5433	426.369	2.88	pos	0.444179	0.984764	-0.790594	-0.607665									0.0597938
peakpos5434	426.43	6.3	pos	0.476443	0.984764	0.727747	0.565582									0.633716
peakpos5435	426.441	6.06	pos	0.000234687	0.0769772	-4.53419	-1.78768	*								0.0460749	*
peakpos5447	427.223	1.49	pos	0.337515	0.984764	0.985755	0.48609									0.284137
peakpos5452	427.305	2.43	pos	0.890162	0.997701	-0.140002	-0.0635921									0.649314
peakpos5455	427.389	3.86	pos	0.564	0.984764	0.587616	0.275374									0.350237
peakpos5456	427.389	3.42	pos	0.377734	0.984764	-0.90575	-0.559547									0.442473
peakpos5477	428.251	0.91	pos	0.311908	0.984764	1.04081	0.644983									0.427552
peakpos5481	428.322	0.88	pos	0.512525	0.984764	0.668235	0.417284									0.6794
peakpos5482	428.337	2.43	pos	0.587885	0.984764	-0.551407	-0.200561									0.827993
peakpos5483	428.373	3.38	pos	0.933124	0.997701	-0.0850669	-0.0650737									0.00350621	*
peakpos5484	428.373	3.63	pos	0.740541	0.990773	0.336078	0.117103									0.0115763	*
peakpos5486	428.384	3.38	pos	0.976171	0.997701	0.0302777	0.0235628									0.0030017	*
peakpos5489	428.925	0.88	pos	0.316597	0.984764	1.02972	1.44442									0.903962
peakpos5493	429.118	16.03	pos	0.614565	0.986551	-0.512	-0.153216									0.366492
peakpos5512	429.289	16	pos	0.0865068	0.640896	-1.85019	-0.976832									0.0137361	*
peakpos5513	429.289	2.6	pos	0.222402	0.984764	-1.26149	-0.804247									0.900993
peakpos5518	429.369	3.75	pos	0.148168	0.849907	1.51613	1.39369									0.444989
peakpos5519	429.372	6.62	pos	0.149824	0.854006	-1.50404	-0.851385									0.0411735	*
peakpos5540	430.221	1.05	pos	0.223557	0.984764	1.25848	0.478934									0.193549
peakpos5544	430.339	0.89	pos	0.569558	0.984764	0.57884	0.277171									0.85283
peakpos5545	430.342	3.1	pos	0.145932	0.843367	-1.52279	-0.692657									0.87246
peakpos5547	430.388	3.86	pos	0.392905	0.984764	-0.874244	-0.587077									0.0309327	*
peakpos5548	430.401	2.7	pos	0.85673	0.990773	0.18317	0.0970151									0.0689275
peakpos5563	431.049	0.92	pos	0.398685	0.984764	0.868768	0.588387									0.0881201
peakpos5573	431.385	4.01	pos	0.433209	0.984764	0.805714	0.657645									0.782488
peakpos5610	433.834	3.69	pos	0.417179	0.984764	-0.831779	-0.55559									0.518145
peakpos5616	434.255	6.21	pos	0.116953	0.747352	1.64843	1.44562									0.302303
peakpos5627	434.42	3.23	pos	0.104758	0.707803	-1.70447	-0.597863									0.497251
peakpos5640	435.265	4.01	pos	0.0524271	0.471713	-2.06943	-0.926082									0.141436
peakpos5663	435.368	3.85	pos	0.785904	0.990773	-0.275568	-0.151055									0.982218
peakpos5664	435.369	1.02	pos	0.78537	0.990773	0.27626	0.23487									0.654091
peakpos5665	435.379	3.23	pos	0.272376	0.984764	-1.13148	-0.474166									0.427586
peakpos5691	436.81	2.77	pos	0.435372	0.984764	0.800088	0.930429									0.291255
peakpos5718	438.348	4.82	pos	0.75919	0.990773	0.311001	0.117425									0.0654675
peakpos5721	438.378	3.22	pos	0.943175	0.997701	-0.0722955	-0.0242742									0.473499
peakpos5738	439.132	4.01	pos	0.0789843	0.616848	-1.85853	-0.863078									0.511268
peakpos5763	439.462	5.43	pos	0.00574035	0.13362	-3.13893	-0.749326									0.177416
peakpos5769	440.222	2.65	pos	0.00165391	0.0937955	-3.68192	-2.39199	*								0.176389
peakpos5772	440.302	3.8	pos	0.197381	0.947011	-1.3445	-0.797936									0.484996
peakpos5774	440.339	4.01	pos	0.344004	0.984764	-0.977982	-0.762167									0.20463
peakpos5775	440.358	2.38	pos	0.747671	0.990773	0.326995	0.123166									0.588707
peakpos5776	440.385	3.22	pos	0.4525	0.984764	-0.767437	-0.259065									0.830187
peakpos5778	440.42	1.48	pos	0.859463	0.990773	-0.180849	-0.187007									0.703808
peakpos5779	440.447	6.75	pos	0.607035	0.986551	0.523889	0.422546									0.565865
peakpos5784	441.078	2.66	pos	0.69886	0.986551	0.393035	0.287865									0.413633
peakpos5785	441.131	4.01	pos	0.0542867	0.483621	-2.05749	-1.00367									0.455224
peakpos5787	441.155	4.46	pos	0.00731339	0.14344	-3.08541	-2.45428									0.0239086	*
peakpos5788	441.191	1.43	pos	0.408871	0.984764	0.846547	0.393223									0.269797
peakpos5791	441.239	3.34	pos	0.00490991	0.126574	-3.36982	-1.77869									0.723428
peakpos5798	441.441	3.78	pos	0.523626	0.984764	0.656976	0.750262									0.99317
peakpos5802	442.049	2.65	pos	0.0304703	0.339311	-2.3789	-1.10146									0.598927
peakpos5830	443.15	4.46	pos	0.00328572	0.10491	-3.44811	-2.98587									0.120527
peakpos5843	444.024	2.74	pos	0.050034	0.465894	-2.09745	-0.931681									0.824521
peakpos5856	444.332	2.43	pos	0.897934	0.997701	-0.130024	-0.0519963									0.634863
peakpos5857	444.332	6.7	pos	0.00587072	0.13444	-3.20421	-1.90872									0.0752119
peakpos5859	444.379	4	pos	0.466189	0.984764	0.748297	0.572534									0.759069
peakpos5860	444.404	3.2	pos	0.168765	0.903014	1.43077	0.918822									0.124698
peakpos5879	445.169	2.64	pos	0.929221	0.997701	-0.0900358	-0.0380719									0.836171
peakpos5880	445.233	1.08	pos	0.237731	0.984764	1.21939	0.448887									0.0986875
peakpos5883	445.313	2.37	pos	0.983014	0.998158	0.0215779	0.008062									0.711121
peakpos5889	445.4	3.52	pos	0.253474	0.984764	1.1821	1.37149									0.423384
peakpos5899	446.217	1.28	pos	0.36634	0.984764	0.929747	0.458449									0.457651
peakpos5938	448.337	3.34	pos	0.547406	0.984764	0.613079	0.199649									0.033673	*
peakpos5939	448.341	2.69	pos	0.391146	0.984764	-0.877645	-0.474295									0.151491
peakpos5944	448.839	3.36	pos	0.37962	0.984764	0.899704	0.341927									0.0535157
peakpos6057	451.26	4.16	pos	0.156074	0.877128	-1.48969	-0.520936									0.298366
peakpos6061	451.362	3.12	pos	0.691239	0.986551	-0.403974	-0.186042									0.732407
peakpos6062	451.362	2.85	pos	0.538077	0.984764	0.627497	0.341429									0.678927
peakpos6080	452.321	1.99	pos	0.627758	0.986551	-0.492884	-0.259101									0.571885
peakpos6138	453.13	1.22	pos	0.18156	0.928243	1.39156	0.703387									0.150933
peakpos6152	453.416	1.48	pos	0.560766	0.984764	-0.600475	-0.708743									0.815678
peakpos6153	453.478	5.43	pos	0.0964809	0.672014	-1.75506	-0.735658									0.27976
peakpos6160	454.292	2.83	pos	0.575819	0.984764	-0.573022	-0.390515									0.698076
peakpos6164	454.374	2.55	pos	0.898536	0.997701	-0.129626	-0.0513391									0.0192785	*
peakpos6167	454.473	6.96	pos	0.000419313	0.0856855	-4.36937	-2.43741	*								0.0146748	*
peakpos6182	455.276	2.85	pos	0.45848	0.984764	0.757134	0.323372									0.833666
peakpos6183	455.296	2.83	pos	0.386553	0.984764	0.889172	0.411324									0.66853
peakpos6186	455.345	3.67	pos	0.522794	0.984764	-0.653	-0.323652									0.299739
peakpos6187	455.347	2.89	pos	0.681623	0.986551	0.416753	0.167061									0.966739
peakpos6196	455.493	6.06	pos	5.77428e-05	0.0732929	-5.15187	-3.06825	*								0.291248
peakpos6203	456.14	16.06	pos	0.669138	0.986551	-0.434501	-0.213028									0.0375147	*
peakpos6204	456.16	0.77	pos	0.00279916	0.0990632	-3.45929	-3.07065	*								0.0545628
peakpos6208	456.275	1.48	pos	0.208529	0.960518	1.30189	0.819504									0.253517
peakpos6211	456.353	1.55	pos	0.411394	0.984764	0.840328	0.369493									0.568171
peakpos6241	458.156	0.77	pos	0.00386427	0.114105	-3.29738	-2.87067									0.101279
peakpos6245	458.217	1.39	pos	0.273276	0.984764	1.13103	0.531237									0.215012
peakpos6256	458.823	2.76	pos	0.268805	0.984764	1.14968	1.0014									0.381427
peakpos6259	459.015	3.37	pos	0.0369908	0.3828	-2.24355	-2.10177									0.121578
peakpos6275	459.351	2.89	pos	0.833	0.990773	0.214569	0.17728									0.291166
peakpos6277	459.416	4	pos	0.494699	0.984764	0.700546	0.610138									0.770898
peakpos6283	460.232	1.22	pos	0.207785	0.960518	1.30692	0.542966									0.123438
peakpos6288	460.412	5.96	pos	0.282363	0.984764	1.10659	1.05857									0.512792
peakpos6292	461.012	3.37	pos	0.0342232	0.365317	-2.28152	-1.92368									0.104175
peakpos6303	461.349	1.34	pos	0.284065	0.984764	1.10803	0.485889									0.16107
peakpos6305	461.358	3.81	pos	0.415934	0.984764	0.83457	0.422901									0.0027637	*
peakpos6312	462.146	6.69	pos	0.189129	0.934641	1.37108	0.693417									0.092659
peakpos6320	462.342	2.21	pos	0.282217	0.984764	1.10839	0.460168									0.845099
peakpos6325	462.379	3.87	pos	0.130394	0.796045	-1.63003	-1.17489									0.0347483	*
peakpos6335	463.137	4.46	pos	0.00836885	0.148743	-3.00299	-2.51339									0.0228793	*
peakpos6359	463.343	2.98	pos	0.729319	0.98887	-0.351186	-0.126733									0.532496
peakpos6362	463.426	5.67	pos	0.137568	0.824497	-1.55029	-1.59287									0.511826
peakpos6370	463.845	2.98	pos	0.463944	0.984764	-0.748038	-0.274146									0.44253
peakpos6380	464.314	3.31	pos	0.417711	0.984764	-0.831643	-0.508702									0.419624
peakpos6381	464.317	4.01	pos	0.0415062	0.412547	-2.19691	-1.07223									0.244666
peakpos6383	464.323	0.9	pos	0.730195	0.988942	0.350025	0.259937									0.91075
peakpos6384	464.335	3.54	pos	0.0511347	0.465894	-2.08252	-1.09877									0.0340781	*
peakpos6389	464.431	3.21	pos	0.376578	0.984764	-0.907137	-0.293599									0.938625
peakpos6395	465.133	4.46	pos	0.00324505	0.10491	-3.366	-2.52694									0.0582134
peakpos6399	465.295	15.85	pos	0.728183	0.98887	0.353332	0.11237									0.140806
peakpos6407	465.379	3.2	pos	0.668713	0.986551	0.435492	0.194906									0.932813
peakpos6410	465.389	2.08	pos	0.0673897	0.557723	-1.94346	-1.42653									0.901551
peakpos6415	466.301	1.55	pos	0.527153	0.984764	-0.644637	-0.497472									0.964156
peakpos6417	466.329	3.83	pos	0.573913	0.984764	-0.578287	-0.583256									0.603471
peakpos6427	467.118	4.49	pos	0.00347694	0.109085	-3.54811	-2.02503									0.104348
peakpos6450	467.357	2.38	pos	0.643836	0.986551	0.470335	0.194914									0.688298
peakpos6451	467.414	3.21	pos	0.557298	0.984764	-0.597461	-0.17857									0.569403
peakpos6452	467.414	4.2	pos	0.293784	0.984764	-1.07972	-0.432455									0.147102
peakpos6542	468.956	1.12	pos	0.300508	0.984764	1.06436	1.47536									0.864224
peakpos6544	469.113	4.49	pos	0.00208916	0.0938151	-3.72237	-1.89167	*								0.105196
peakpos6569	470.291	1.49	pos	0.370062	0.984764	0.919896	0.49421									0.391473
peakpos6573	470.349	6.84	pos	0.015165	0.206473	-2.72169	-2.3407									0.0670307
peakpos6574	470.35	3.21	pos	0.91688	0.997701	-0.105765	-0.0319405									0.112519
peakpos6575	470.383	2.44	pos	0.588854	0.984764	-0.551022	-0.320419									0.44017
peakpos6607	471.212	1.37	pos	0.38498	0.984764	0.89244	0.433082									0.283447
peakpos6611	471.292	2.35	pos	0.698804	0.986551	-0.39296	-0.215326									0.99288
peakpos6613	471.331	2.42	pos	0.921275	0.997701	-0.100204	-0.061737									0.855408
peakpos6614	471.34	2.27	pos	0.307353	0.984764	-1.05042	-0.489133									0.849666
peakpos6624	472.113	4.83	pos	0.00169084	0.0937955	-3.65508	-1.3284	*								0.0923898
peakpos6636	472.363	2.43	pos	0.9262	0.997701	-0.0938899	-0.0372776									0.580012
peakpos6649	473.229	1.22	pos	0.28012	0.984764	1.11342	0.450605									0.229724
peakpos6652	473.265	1.34	pos	0.631095	0.986551	0.490195	0.161943									0.240208
peakpos6653	473.317	5.34	pos	0.484391	0.984764	0.713306	0.246534									0.132687
peakpos6660	473.399	7.42	pos	0.226863	0.984764	1.24893	0.66762									0.332498
peakpos6661	473.431	4	pos	0.462865	0.984764	0.754473	0.629233									0.744375
peakpos6667	474.109	4.83	pos	0.00157701	0.0937955	-3.68512	-1.33424	*								0.111988
peakpos6671	474.248	1.29	pos	0.266756	0.984764	1.14763	0.673827									0.322294
peakpos6673	474.268	1.33	pos	0.292607	0.984764	1.08417	0.41383									0.0157472	*
peakpos6684	475.099	4.82	pos	0.00256625	0.0970254	-3.47905	-1.266	*								0.0459418	*
peakpos6687	475.234	1.22	pos	0.205909	0.960518	1.30972	0.522326									0.236039
peakpos6691	475.296	3.5	pos	0.343679	0.984764	0.97359	0.525884									0.187638
peakpos6694	475.365	1.34	pos	0.243773	0.984764	1.20688	0.577168									0.16882
peakpos6719	477.359	3.66	pos	0.367903	0.984764	-0.928932	-0.534605									0.220146
peakpos6725	477.859	3.65	pos	0.494159	0.984764	-0.699198	-0.337874									0.216317
peakpos6726	478.101	4.83	pos	0.00557476	0.133361	-3.26292	-2.15375									0.0133077	*
peakpos6727	478.283	5.79	pos	0.561481	0.984764	0.596529	0.374857									0.181008
peakpos6731	478.332	4.01	pos	0.0926081	0.655823	-1.79993	-1.67443									0.167592
peakpos6787	479.11	4.46	pos	0.00345751	0.109085	-3.41818	-2.71807									0.0316303	*
peakpos6792	479.359	1.54	pos	0.505553	0.984764	0.679444	0.235559									0.139555
peakpos6860	480.278	5.79	pos	0.759985	0.990773	0.310955	0.200415									0.0620966
peakpos6861	480.309	2.93	pos	0.223227	0.984764	-1.28447	-0.882371									0.230338
peakpos6862	480.311	4.16	pos	0.118443	0.748408	-1.65945	-0.614401									0.166936
peakpos6863	480.334	2.74	pos	0.508001	0.984764	0.680425	0.646421									0.326021
peakpos6869	480.426	4.46	pos	0.650011	0.986551	0.46103	0.18072									0.207254
peakpos6871	480.836	2.74	pos	0.217645	0.977911	1.28235	1.40516									0.461005
peakpos6875	481.108	4.46	pos	0.0091626	0.155205	-2.9008	-2.69028									0.176306
peakpos6931	482.405	3.2	pos	0.841979	0.990773	0.202596	0.0590851									0.176383
peakpos6980	482.468	1.48	pos	0.90168	0.997701	-0.125819	-0.158405									0.601545
peakpos7018	484.383	2.37	pos	0.656759	0.986551	0.452361	0.172707									0.538072
peakpos7019	484.411	3.2	pos	0.99292	0.999386	0.00900048	0.00317891									0.263978
peakpos7050	485.186	3.85	pos	0.0095187	0.157804	-3.01693	-1.45187									0.132753
peakpos7056	485.356	2.97	pos	0.402343	0.984764	-0.857012	-0.319306									0.284494
peakpos7066	485.858	2.97	pos	0.364878	0.984764	-0.931091	-0.34102									0.427228
peakpos7084	486.977	0.88	pos	0.380723	0.984764	0.897603	1.30453									0.948365
peakpos7087	487.244	1.28	pos	0.384063	0.984764	0.892826	0.551403									0.501408
peakpos7093	487.36	3.19	pos	0.66472	0.986551	0.441444	0.163109									0.449944
peakpos7096	487.446	4	pos	0.483476	0.984764	0.719346	0.596952									0.728974
peakpos7115	488.325	2.79	pos	0.247351	0.984764	-1.19728	-0.894656									0.484648
peakpos7118	488.359	2.42	pos	0.852519	0.990773	0.188476	0.0792395									0.594174
peakpos7129	489.227	2.83	pos	0.282658	0.984764	1.10674	0.445813									0.153488
peakpos7137	489.397	5.55	pos	0.463276	0.984764	0.748588	0.188381									0.030129	*
peakpos7152	490.348	3.18	pos	0.600645	0.984764	0.532416	0.375767									0.941051
peakpos7155	490.426	7.42	pos	0.275772	0.984764	1.12292	0.511702									0.266974
peakpos7270	493.185	3.85	pos	0.0125124	0.181304	-2.75891	-1.41416									0.127904
peakpos7271	493.214	2.61	pos	0.195343	0.940983	-1.35477	-0.973649									0.463872
peakpos7272	493.313	2.42	pos	0.261936	0.984764	-1.15733	-0.617907									0.876615
peakpos7273	493.327	3.5	pos	0.374975	0.984764	0.911148	0.652419									0.215734
peakpos7275	493.375	1.54	pos	0.494307	0.984764	0.697913	0.254196									0.180337
peakpos7337	494.324	2.26	pos	0.145263	0.841267	-1.52915	-1.21757									0.939765
peakpos7338	494.327	4.16	pos	0.0968461	0.672769	-1.777	-0.71682									0.166902
peakpos7343	494.442	4.2	pos	0.547749	0.984764	-0.612638	-0.314719									0.271997
peakpos7379	495.426	2.11	pos	0.581111	0.984764	0.564107	0.5144									0.596106
peakpos7406	496.34	2.78	pos	0.484613	0.984764	-0.725228	-0.688657									0.38071
peakpos7407	496.348	1.91	pos	0.771308	0.990773	-0.294879	-0.145309									0.632048
peakpos7466	496.484	1.48	pos	0.647413	0.986551	-0.46996	-0.508192									0.798167
peakpos7516	498.4	2.75	pos	0.893436	0.997701	-0.136322	-0.0591377									0.0455425	*
peakpos7543	499.208	4.46	pos	0.0115029	0.175858	-2.89454	-2.62532									0.0320896	*
peakpos7544	499.243	1.43	pos	0.396008	0.984764	0.870623	0.383595									0.250736
peakpos7577	499.873	3.64	pos	0.371393	0.984764	-0.919932	-0.474625									0.232375
peakpos7584	500.265	5.79	pos	0.957553	0.997701	0.0540346	0.0256654									0.167521
peakpos7588	500.342	1.12	pos	0.235526	0.984764	1.22506	0.447556									0.0677387
peakpos7593	500.379	1.54	pos	0.206488	0.960518	1.3084	0.70409									0.82895
peakpos7606	501.203	4.46	pos	0.00792359	0.147317	-3.03664	-2.72519									0.0226174	*
peakpos7608	501.259	1.51	pos	0.464965	0.984764	0.746466	0.383525									0.43263
peakpos7637	502.28	1.22	pos	0.259515	0.984764	1.16448	0.52691									0.197116
peakpos7638	502.293	2.45	pos	0.0732076	0.589583	-1.9971	-1.66931									0.105024
peakpos7639	502.316	1.33	pos	0.336067	0.984764	0.987916	0.73987									0.768218
peakpos7669	503.076	4.46	pos	0.0191655	0.242628	-2.6701	-1.43651									0.129189
peakpos7676	503.376	2.87	pos	0.414733	0.984764	0.837962	0.55409									0.303421
peakpos7679	503.456	4.86	pos	0.00803809	0.147317	-3.00932	-0.878004									0.137131
peakpos7685	504.306	3.56	pos	0.52489	0.984764	0.651121	0.192468									0.830125
peakpos7688	504.32	2.07	pos	0.132165	0.804133	-1.57356	-0.812319									0.640251
peakpos7735	505.074	4.46	pos	0.0197657	0.246562	-2.70312	-1.63508									0.115906
peakpos7738	505.221	2.24	pos	0.326286	0.984764	1.00958	0.443485									0.1937
peakpos7767	506.254	2.83	pos	0.305247	0.984764	1.05481	0.426727									0.167945
peakpos7774	506.393	4	pos	0.106803	0.714209	-1.75267	-1.46632									0.0539266
peakpos7806	507.07	4.47	pos	0.0024836	0.0970254	-3.68604	-1.5766	*								0.107559
peakpos7817	507.369	2.96	pos	0.33929	0.984764	-0.981239	-0.356789									0.44951
peakpos7826	507.871	2.95	pos	0.252773	0.984764	-1.17946	-0.526089									0.206498
peakpos7832	508.303	3.16	pos	0.763511	0.990773	-0.308496	-0.185347									0.510727
peakpos7836	508.341	3.57	pos	0.486999	0.984764	-0.708898	-0.257338									0.313372
peakpos7893	509.187	3.75	pos	0.038129	0.389797	-2.23385	-1.23672									0.285283
peakpos7896	509.364	6.65	pos	0.659087	0.986551	0.448195	0.464461									0.393029
peakpos7902	509.503	6.65	pos	0.930262	0.997701	0.0887099	0.0148221									0.455123
peakpos7911	510.068	4.83	pos	0.00965595	0.159081	-2.91322	-1.7127									0.215758
peakpos7920	510.5	1.48	pos	0.555494	0.984764	0.601886	0.535059									0.777748
peakpos7957	511.383	2.36	pos	0.617429	0.986551	0.507827	0.333316									0.856406
peakpos7958	511.439	4.17	pos	0.382984	0.984764	-0.897227	-0.428008									0.135706
peakpos7959	511.44	3.2	pos	0.973123	0.997701	-0.0341823	-0.00839582									0.103742
peakpos7982	512.065	4.83	pos	0.00907902	0.154515	-2.9986	-2.11805									0.219795
peakpos7983	512.176	4.49	pos	0.00433223	0.120171	-3.44355	-2.00313									0.110927
peakpos8064	514.171	4.49	pos	0.00468016	0.125661	-3.39489	-1.97374									0.105763
peakpos8065	514.28	1.37	pos	0.487718	0.984764	0.708515	0.419138									0.221354
peakpos8066	514.28	1.88	pos	0.384133	0.984764	0.893007	0.540111									0.34139
peakpos8070	514.359	1.21	pos	0.275143	0.984764	1.12524	1.36957									0.546046
peakpos8071	514.376	3.18	pos	0.465799	0.984764	0.744589	0.252478									0.0971299
peakpos8083	515.196	2.61	pos	0.17352	0.916632	-1.41488	-0.964619									0.737576
peakpos8084	515.229	1.2	pos	0.709007	0.988446	0.381252	0.365693									0.0842672
peakpos8091	515.457	4.88	pos	0.043119	0.425064	-2.22312	-2.42154									0.68101
peakpos8116	516.029	0.89	pos	0.436736	0.984764	0.794906	1.0126									0.641094
peakpos8117	516.167	4.49	pos	0.00473665	0.125661	-3.33232	-2.27893									0.0786016
peakpos8119	516.24	5.79	pos	0.996164	0.999386	0.0048794	0.00328532									0.0893143
peakpos8120	516.296	1.23	pos	0.357879	0.984764	0.945203	0.442018									0.307225
peakpos8126	516.39	2.42	pos	0.845954	0.990773	0.196999	0.0870114									0.558044
peakpos8164	517.17	4.83	pos	0.00166618	0.0937955	-3.67542	-1.37571	*								0.104053
peakpos8165	517.226	1.2	pos	0.5065	0.984764	0.677684	0.847196									0.130469
peakpos8168	517.343	6.12	pos	0.757109	0.990773	0.31444	0.125316									0.386667
peakpos8174	517.472	5.04	pos	0.0509982	0.465894	-2.10013	-0.672531									0.309615
peakpos8180	518.321	2.78	pos	0.575437	0.984764	-0.572967	-0.337629									0.581419
peakpos8183	518.456	7.42	pos	0.30082	0.984764	1.06371	0.666548									0.222286
peakpos8219	519.167	4.83	pos	0.00172764	0.0937955	-3.70434	-1.49328	*								0.0667258
peakpos8226	519.488	5.25	pos	0.207928	0.960518	-1.32234	-0.379998									0.42729
peakpos8241	520.333	16.17	pos	0.18478	0.929588	-1.39675	-1.14891									0.251116
peakpos8280	521.385	3.63	pos	0.160373	0.887865	-1.47968	-0.837377									0.40229
peakpos8282	521.478	5.68	pos	0.176102	0.920832	-1.406	-1.48018									0.991932
peakpos8311	522.248	2.24	pos	0.397052	0.984764	0.867874	0.390334									0.21065
peakpos8319	522.473	5.27	pos	0.173076	0.916531	-1.43118	-0.95169									0.212488
peakpos8377	523.358	2.98	pos	0.295469	0.984764	-1.09217	-0.472539									0.821808
peakpos8378	523.358	2.87	pos	0.357438	0.984764	-0.954439	-0.406833									0.968119
peakpos8402	524.274	2.45	pos	0.0206759	0.253964	-2.52833	-1.57274									0.205502
peakpos8404	524.362	2.97	pos	0.674022	0.986551	0.429275	0.178274									0.97808
peakpos8405	524.361	2.72	pos	0.449794	0.984764	0.781219	0.452798									0.775945
peakpos8406	524.371	3.51	pos	0.985722	0.998732	-0.0181641	-0.00741265									0.876775
peakpos8407	524.379	3.04	pos	0.45396	0.984764	-0.765808	-0.206857									0.588258
peakpos8425	525.171	4.49	pos	0.00166895	0.0937955	-3.82817	-1.88234	*								0.107314
peakpos8460	526.189	4.24	pos	0.0811137	0.6195	-1.85813	-1.87777									0.269018
peakpos8462	526.431	3.18	pos	0.612184	0.986551	0.516178	0.173482									0.292829
peakpos8538	527.009	1.12	pos	0.402339	0.984764	0.856624	1.21735									0.965233
peakpos8539	527.166	4.49	pos	0.00288513	0.0991386	-3.60013	-1.93504	*								0.0977218
peakpos8540	527.184	2.83	pos	0.32511	0.984764	1.01115	0.396276									0.0938046
peakpos8545	527.276	1.88	pos	0.540133	0.984764	0.624455	0.277275									0.331862
peakpos8638	528.26	4.46	pos	0.00493586	0.126574	-3.21279	-2.37296									0.0249849	*
peakpos8643	528.308	2.82	pos	0.0870016	0.641926	-1.83731	-1.04438									0.205832
peakpos8650	528.411	2.36	pos	0.705209	0.986551	0.384599	0.144118									0.62081
peakpos8651	528.438	3.18	pos	0.650757	0.986551	0.460562	0.164054									0.305255
peakpos8680	529.381	2.94	pos	0.311686	0.984764	-1.04024	-0.446409									0.27206
peakpos8681	529.399	2.98	pos	0.495963	0.984764	-0.69424	-0.315187									0.39043
peakpos8685	529.421	5.56	pos	0.898741	0.997701	-0.129078	-0.0387047									0.0827763
peakpos8688	529.461	9.25	pos	0.000739776	0.0926783	-4.0519	-2.38043	*								0.0241376	*
peakpos8691	529.884	2.94	pos	0.351267	0.984764	-0.960543	-0.440326									0.20671
peakpos8717	530.166	4.82	pos	0.00125302	0.093009	-3.7852	-1.41403	*								0.162434
peakpos8720	530.288	2.68	pos	0.961248	0.997701	0.0492586	0.0165041									0.916119
peakpos8721	530.312	1.28	pos	0.372605	0.984764	0.9149	0.594568									0.450492
peakpos8729	530.324	3.02	pos	0.00692816	0.142027	-3.03451	-0.974895									0.0764606
peakpos8730	530.347	3.5	pos	0.185396	0.929588	1.37439	0.532809									0.0724075
peakpos8733	530.402	2.98	pos	0.863797	0.99081	-0.17431	-0.164441									0.659514
peakpos8736	530.529	8.45	pos	0.940504	0.997701	0.0756567	0.0560108									0.461986
peakpos8758	531.168	4.83	pos	0.000482487	0.0856855	-4.22041	-1.58748	*								0.1805
peakpos8759	531.17	2.61	pos	0.142207	0.834922	-1.5352	-1.23802									0.786711
peakpos8760	531.182	4.77	pos	0.00115334	0.093009	-3.82242	-2.71159	*								0.137014
peakpos8768	531.371	5.34	pos	0.470742	0.984764	0.73612	0.24476									0.160279
peakpos8773	531.452	7.42	pos	0.602714	0.984764	0.529462	0.508805									0.416101
peakpos8775	531.488	5.39	pos	0.00650708	0.139747	-3.08723	-0.890698									0.235544
peakpos8780	532.164	4.82	pos	0.00161605	0.0937955	-3.67319	-1.40315	*								0.178614
peakpos8786	532.383	2.41	pos	0.970801	0.997701	0.037116	0.0177148									0.571268
peakpos8846	533.177	4.76	pos	0.000358291	0.0856855	-4.35025	-3.03861	*								0.0864234
peakpos8852	533.349	3.49	pos	0.422935	0.984764	0.821634	0.351407									0.191768
peakpos8856	533.45	6.93	pos	0.00327696	0.10491	-3.36979	-2.39125									0.0966147
peakpos8857	533.504	5.44	pos	0.0845197	0.638108	-1.83674	-0.857589									0.200106
peakpos8868	534.158	4.83	pos	0.0100001	0.162524	-3.00376	-1.85099									0.0625061
peakpos8870	534.284	2.83	pos	0.244924	0.984764	1.2016	0.483465									0.124131
peakpos8949	536.031	4.82	pos	0.168625	0.903014	-1.43614	-0.821916									0.831297
peakpos8955	536.337	5.79	pos	0.772643	0.990773	0.293985	0.121201									0.127963
peakpos8956	536.39	3.15	pos	0.334304	0.984764	0.991564	0.361716									0.0336808	*
peakpos9017	537.375	1.9	pos	0.255302	0.984764	-1.17373	-0.909347									0.683951
peakpos9061	537.535	7.58	pos	0.198193	0.948381	1.33433	0.212622									0.0395726	*
peakpos9092	538.272	2.61	pos	0.0996994	0.68648	-1.76452	-1.2726									0.59737
peakpos9104	538.538	7.58	pos	0.228377	0.984764	1.24489	0.20432									0.0410352	*
peakpos9117	539.542	7.59	pos	0.5996	0.984764	0.533908	0.144978									0.134139
peakpos9147	540.208	4.49	pos	0.00253452	0.0970254	-3.56229	-2.22746	*								0.119972
peakpos9148	540.3	5.01	pos	0.0052965	0.132707	-3.22165	-1.58576									0.0583475
peakpos9234	542.277	4.46	pos	0.00643417	0.139009	-3.09462	-2.48654									0.0257736	*
peakpos9239	542.426	2.53	pos	0.922027	0.997701	-0.0992599	-0.0430817									0.0595905
peakpos9240	542.427	2.73	pos	0.680111	0.986551	0.420102	0.202963									0.0134632	*
peakpos9242	542.454	3.82	pos	0.920525	0.997701	-0.101195	-0.0486907									0.556592
peakpos9279	543.177	2.24	pos	0.283235	0.984764	1.10584	0.567859									0.201463
peakpos9280	543.26	1.41	pos	0.050068	0.465894	2.13965	1.09987									0.0120782	*
peakpos9281	543.27	1.35	pos	0.0521302	0.47166	2.09379	0.940573									0.0158084	*
peakpos9283	543.342	3.5	pos	0.246742	0.984764	1.19585	0.466333									0.113656
peakpos9286	543.489	5.38	pos	0.0637925	0.539024	-1.98115	-1.59925									0.412568
peakpos9308	544.27	4.46	pos	0.00823945	0.147774	-2.95649	-2.50133									0.0644073
peakpos9311	544.337	2.87	pos	0.341195	0.984764	-0.977174	-0.721414									0.994241
peakpos9316	544.406	1.54	pos	0.847909	0.990773	0.194443	0.129632									0.552004
peakpos9341	545.202	4.83	pos	0.00214267	0.0938151	-3.6215	-1.82528	*								0.0501403
peakpos9349	545.435	6.65	pos	0.399026	0.984764	0.862861	0.590406									0.156716
peakpos9351	545.505	5.6	pos	0.0883066	0.647497	-1.81804	-0.700495									0.270609
peakpos9372	546.524	7.56	pos	0.552313	0.984764	-0.608791	-0.272585									0.0816056
peakpos9386	547.2	4.83	pos	0.00310503	0.103719	-3.50567	-2.03469									0.0359737	*
peakpos9388	547.279	2.83	pos	0.293338	0.984764	1.08225	0.43231									0.158254
peakpos9394	547.519	5.91	pos	0.17449	0.919067	-1.43289	-0.432715									0.377395
peakpos9422	548.347	2.11	pos	0.0944831	0.664513	-1.7637	-1.00669									0.62752
peakpos9425	548.503	9.24	pos	9.87277e-05	0.0732929	-5.08975	-1.70198	*								0.0487435	*
peakpos9427	548.539	8.45	pos	0.776593	0.990773	0.28866	0.124808									0.669017
peakpos9553	550.279	2.24	pos	0.246913	0.984764	1.19921	0.533034									0.185661
peakpos9554	550.289	2.83	pos	0.425526	0.984764	0.817346	0.304784									0.174026
peakpos9559	550.386	3.64	pos	0.801293	0.990773	-0.25559	-0.164585									0.747538
peakpos9565	550.555	8.6	pos	0.841507	0.990773	-0.202727	-0.153957									0.143741
peakpos9615	551.266	2.61	pos	0.199808	0.951338	-1.33596	-0.495805									0.309194
peakpos9618	551.38	2.98	pos	0.363448	0.984764	-0.932185	-0.4619									0.22253
peakpos9620	551.395	2.93	pos	0.278526	0.984764	-1.117	-0.564537									0.177618
peakpos9622	551.502	15.69	pos	0.397468	0.984764	-0.871871	-0.183954									0.544135
peakpos9624	551.551	8.11	pos	0.83114	0.990773	0.216424	0.0562156									0.460706
peakpos9625	551.549	8.45	pos	0.540032	0.984764	-0.625428	-0.488069									0.200586
peakpos9649	551.896	2.93	pos	0.262368	0.984764	-1.15544	-0.655226									0.196406
peakpos9665	552.635	9.3	pos	0.314922	0.984764	1.03255	0.531965									0.0185343	*
peakpos9668	553.174	3.85	pos	0.00707109	0.142715	-3.12801	-1.56032									0.281699
peakpos9705	554.224	4.49	pos	0.00192614	0.0938151	-3.76477	-2.01074	*								0.0849262
peakpos9706	554.287	2.61	pos	0.664392	0.986551	-0.440795	-0.195767									0.862357
peakpos9714	554.463	4.15	pos	0.652265	0.986551	-0.45968	-0.19504									0.0962181
peakpos9718	554.562	6.66	pos	0.772628	0.990773	-0.294579	-0.104254									0.975334
peakpos9799	556.219	4.49	pos	0.00734202	0.14344	-3.19529	-2.23061									0.0950054
peakpos9802	556.303	3.03	pos	0.607695	0.986551	-0.522786	-0.438653									0.938005
peakpos9862	558.214	4.49	pos	0.00630857	0.137685	-3.07489	-2.05416									0.099425
peakpos9864	558.319	3.23	pos	0.556174	0.984764	-0.602739	-0.285658									0.386628
peakpos9866	558.384	1.2	pos	0.368365	0.984764	0.922328	0.936201									0.66726
peakpos9867	558.403	3.14	pos	0.542255	0.984764	0.620914	0.238179									0.508177
peakpos9870	558.421	1.26	pos	0.251594	0.984764	1.1888	0.803043									0.822675
peakpos9872	558.448	3.09	pos	0.497229	0.984764	0.692228	0.23367									0.45531
peakpos9897	558.905	3.18	pos	0.0964622	0.672014	1.76436	0.91998									0.357909
peakpos9901	559.218	4.83	pos	0.000908682	0.093009	-3.9266	-1.58921	*								0.091063
peakpos9904	559.359	3.57	pos	0.149089	0.85383	-1.50996	-1.11794									0.211018
peakpos9905	559.373	2.03	pos	0.133209	0.808519	-1.56877	-1.07004									0.547284
peakpos9910	559.519	6.05	pos	0.0178997	0.231113	-2.59388	-1.06925									0.346303
peakpos9932	560.234	4.77	pos	0.00101982	0.093009	-3.87517	-3.11975	*								0.169252
peakpos9936	560.415	2.41	pos	0.598046	0.984764	0.53677	0.321314									0.800111
peakpos9938	560.422	5.34	pos	0.470235	0.984764	0.737077	0.252925									0.143777
peakpos9939	560.471	7.58	pos	0.231364	0.984764	1.23647	0.442801									0.0842133
peakpos9970	561.214	4.83	pos	0.0011325	0.093009	-3.83641	-1.62544	*								0.0814452
peakpos9987	562.316	2.83	pos	0.289076	0.984764	1.09236	0.442536									0.168333
peakpos10016	563.211	4.83	pos	0.00555937	0.133361	-3.27039	-2.05557									0.0362474	*
peakpos10017	563.276	2.24	pos	0.336385	0.984764	0.987984	0.420435									0.238334
peakpos10056	564.298	5.03	pos	0.00211001	0.0938151	-3.56258	-4.16758	*								0.0916738
peakpos10064	564.47	7.68	pos	0.92243	0.997701	0.0988093	0.0226563									0.498843
peakpos10066	564.534	7.57	pos	0.603358	0.984764	-0.529958	-0.202388									0.0968588
peakpos10111	565.39	5.79	pos	0.931882	0.997701	0.0869874	0.043416									0.191821
peakpos10118	565.565	8.74	pos	0.266453	0.984764	1.14569	0.222961									0.0598543
peakpos10137	566.55	8.45	pos	0.915944	0.997701	0.107045	0.0479394									0.561784
peakpos10152	567.557	6.65	pos	0.270122	0.984764	1.13592	0.18705									0.462951
peakpos10183	568.238	4.49	pos	0.00935402	0.15726	-3.10084	-2.25656									0.110846
peakpos10184	568.34	2.34	pos	0.135052	0.812113	-1.58982	-0.782091									0.888159
peakpos10193	568.565	8.78	pos	0.963443	0.997701	-0.0464459	-0.0321909									0.360915
peakpos10293	570.234	4.49	pos	0.0075898	0.144889	-3.20787	-2.27325									0.112612
peakpos10297	570.367	5.92	pos	0.582752	0.984764	0.562625	0.256124									0.221227
peakpos10438	572.231	4.49	pos	0.00167534	0.0937955	-3.81835	-2.48134	*								0.21554
peakpos10440	572.371	2.97	pos	0.0689401	0.56919	-1.96965	-1.12416									0.889666
peakpos10445	572.437	2.35	pos	0.892588	0.997701	0.136987	0.0522673									0.740343
peakpos10447	572.463	3.17	pos	0.878253	0.995823	0.155432	0.0562951									0.322646
peakpos10477	573.233	4.83	pos	0.00127576	0.093009	-3.77808	-1.45405	*								0.117807
peakpos10480	573.408	2.92	pos	0.0776921	0.613376	-1.86735	-0.824458									0.125761
peakpos10482	573.465	7.58	pos	0.22594	0.984764	1.25162	0.408849									0.107081
peakpos10483	573.465	9.9	pos	0.12111	0.759294	1.64173	0.66228									0.680217
peakpos10492	573.465	9.48	pos	0.0793285	0.616848	1.88407	0.730378									0.754604
peakpos10524	573.536	6.34	pos	0.0088726	0.15244	-2.91599	-0.983552									0.547245
peakpos10547	573.91	2.92	pos	0.104558	0.707776	-1.72073	-1.0029									0.578922
peakpos10552	574.248	4.77	pos	0.00170855	0.0937955	-3.65353	-2.65622	*								0.0642958
peakpos10553	574.287	3.01	pos	0.0607587	0.524587	-1.99456	-1.18855									0.0694445
peakpos10557	574.41	2.78	pos	0.445533	0.984764	-0.783735	-0.626757									0.533166
peakpos10567	574.469	16.31	pos	0.551899	0.984764	-0.611418	-0.385145									0.0520518
peakpos10568	574.469	18.28	pos	0.960093	0.997701	-0.0509532	-0.0224335									0.109023
peakpos10571	574.469	9.89	pos	0.505087	0.984764	0.679412	0.198817									0.0219639	*
peakpos10574	574.469	9.48	pos	0.206046	0.960518	1.3093	0.374518									0.0605619
peakpos10611	574.518	7.42	pos	0.575232	0.984764	0.570268	0.475983									0.487183
peakpos10612	574.538	6.34	pos	0.472939	0.984764	0.737185	0.216264									0.978663
peakpos10617	575.051	1.21	pos	0.125796	0.777178	1.60426	1.79215									0.721922
peakpos10621	575.23	4.83	pos	0.00154928	0.0937955	-3.69523	-1.46923	*								0.108467
peakpos10623	575.397	6.12	pos	0.834281	0.990773	0.212332	0.0728578									0.0744966
peakpos10627	575.551	6.74	pos	0.161994	0.892329	-1.47055	-0.487804									0.372851
peakpos10631	576.331	2.83	pos	0.265367	0.984764	1.14918	0.462272									0.15269
peakpos10633	576.377	2.11	pos	0.10088	0.691968	-1.72992	-1.26258									0.821226
peakpos10634	576.41	2.4	pos	0.718707	0.98887	0.365702	0.161974									0.826529
peakpos10637	576.499	0.77	pos	0.00365029	0.111576	-3.34038	-1.84732									0.183015
peakpos10640	576.571	9.74	pos	0.946827	0.997701	-0.0677339	-0.059014									0.298026
peakpos10650	577.049	1.21	pos	0.111859	0.729765	1.67071	1.98431									0.822246
peakpos10651	577.059	4.82	pos	0.0358437	0.374852	-2.26316	-0.909524									0.759174
peakpos10652	577.172	3.75	pos	0.0117526	0.178917	-2.80483	-1.67815									0.488552
peakpos10654	577.226	4.83	pos	0.00116143	0.093009	-3.86434	-1.78406	*								0.0787617
peakpos10663	577.518	15.71	pos	0.2552	0.984764	-1.18854	-0.24326									0.709937
peakpos10664	577.519	7.56	pos	0.280449	0.984764	1.1111	0.234312									0.694114
peakpos10665	577.518	6.43	pos	0.7273	0.98887	-0.356519	-0.188157									0.879852
peakpos10676	578.312	2.24	pos	0.4103	0.984764	0.843763	0.421659									0.241468
peakpos10718	579.582	9.37	pos	0.189363	0.934641	1.36999	0.432234									0.262266
peakpos10728	580.415	3.12	pos	0.216438	0.976135	1.28147	0.51014									0.0292508	*
peakpos10735	580.567	9.07	pos	0.573835	0.984764	0.572691	0.38393									0.558255
peakpos10736	580.577	6.75	pos	0.586026	0.984764	0.554167	0.398825									0.82682
peakpos10745	581.573	7.08	pos	0.678707	0.986551	0.420855	0.215501									0.803137
peakpos10771	582.546	6.45	pos	0.947847	0.997701	0.0663978	0.0512682									0.716887
peakpos10772	582.593	7.58	pos	0.159781	0.887865	1.46659	0.236965									0.0227571	*
peakpos10807	583.385	3.84	pos	0.212645	0.968716	1.29014	0.553221									0.117076
peakpos10811	583.596	7.58	pos	0.21541	0.975894	1.28467	0.205846									0.0289396	*
peakpos10836	584.213	4.83	pos	0.00111318	0.093009	-3.92025	-2.84194	*								0.0972111
peakpos10852	585.34	8.16	pos	0.0901562	0.648728	1.78719	0.768042									0.342339
peakpos10877	586.351	3.76	pos	0.977307	0.997701	0.0288309	0.0220419									0.511703
peakpos10882	586.409	3.5	pos	0.171087	0.911789	1.42259	0.563515									0.105415
peakpos10883	586.437	8.59	pos	0.486656	0.984764	0.709756	0.261664									0.112703
peakpos10885	586.453	2.75	pos	0.658738	0.986551	0.449281	0.279118									0.0347607	*
peakpos10889	586.48	3.8	pos	0.948536	0.997701	0.0655075	0.036435									0.595999
peakpos10891	586.517	7.56	pos	0.562199	0.984764	-0.594427	-0.188672									0.100141
peakpos10894	586.535	14.76	pos	0.0576278	0.505891	-2.04284	-1.35644									0.0184803	*
peakpos10925	587.314	2.79	pos	0.146093	0.843367	1.51738	0.638969									0.227557
peakpos10931	587.441	8.58	pos	0.390573	0.984764	0.879003	0.355635									0.143716
peakpos10936	587.515	9.41	pos	0.00202929	0.0938151	-3.71134	-1.2002	*								0.286361
peakpos10940	587.55	6.79	pos	0.0269271	0.309248	-2.42588	-1.03455									0.340585
peakpos10980	588.533	8.45	pos	0.849804	0.990773	0.192056	0.0729898									0.699256
peakpos11011	590.347	2.83	pos	0.716025	0.98887	0.369977	0.160019									0.0677543
peakpos11019	590.464	6.4	pos	0.160047	0.887865	1.46329	0.297061									0.537803
peakpos11023	590.547	8.78	pos	0.914271	0.997701	0.109347	0.0553973									0.792681
peakpos11024	590.567	15.29	pos	0.0124257	0.181304	-2.77263	-2.36934									0.00223863	*
peakpos11032	591.35	2.83	pos	0.258	0.984764	1.16956	0.490804									0.226628
peakpos11035	591.402	16.08	pos	0.768483	0.990773	0.299013	0.0804684									0.13603
peakpos11038	591.429	2.89	pos	0.154719	0.875135	1.49841	0.578503									0.243182
peakpos11040	591.496	9.54	pos	0.368899	0.984764	0.922107	0.264109									0.27733
peakpos11052	592.327	2.24	pos	0.251448	0.984764	1.18461	0.543324									0.198922
peakpos11055	592.372	2.13	pos	0.112054	0.729765	-1.68102	-1.07358									0.586289
peakpos11062	592.541	2.83	pos	0.70253	0.986551	0.388524	0.473259									0.998976
peakpos11064	592.566	8.71	pos	0.701611	0.986551	-0.390545	-0.241341									0.0896779
peakpos11085	593.443	15.32	pos	0.312202	0.984764	1.04198	0.684367									0.197998
peakpos11175	593.944	18.2	pos	0.907376	0.997701	-0.117935	-0.0548463									0.0400161	*
peakpos11192	594.16	1.31	pos	0.814025	0.990773	-0.238801	-0.243927									0.30483
peakpos11199	594.493	3.36	pos	0.683074	0.986551	-0.415341	-0.182781									0.0206348	*
peakpos11201	594.583	9.74	pos	0.623603	0.986551	0.499649	0.208878									0.791227
peakpos11209	595.422	2.91	pos	0.155782	0.876852	-1.47907	-0.866256									0.136435
peakpos11210	595.588	7.58	pos	0.202038	0.954226	1.32233	0.212285									0.117182
peakpos11212	595.605	10.1	pos	0.612849	0.986551	0.514483	0.133244									0.265685
peakpos11244	596.596	9.69	pos	0.353379	0.984764	0.951392	0.258862									0.894353
peakpos11300	598.352	5.06	pos	0.0666672	0.555509	-1.95922	-1.8616									0.0115661	*
peakpos11301	598.488	4.12	pos	0.477589	0.984764	-0.73032	-0.376946									0.081516
peakpos11333	599.502	5.72	pos	0.982481	0.998158	0.0222991	0.0210312									0.470346
peakpos11334	599.502	6.79	pos	0.765861	0.990773	-0.302304	-0.224832									0.312313
peakpos11380	601.327	2.83	pos	0.245758	0.984764	1.19886	0.498366									0.144377
peakpos11426	602.475	3.08	pos	0.379369	0.984764	-0.903675	-0.466882									0.742071
peakpos11441	603.399	2.07	pos	0.0861291	0.64073	-1.82259	-1.32816									0.630387
peakpos11452	604.384	2.82	pos	0.267848	0.984764	1.15321	0.843676									0.89176
peakpos11455	604.448	6.12	pos	0.536887	0.984764	0.629823	0.225623									0.173125
peakpos11457	604.507	8.45	pos	0.853763	0.990773	0.186912	0.0760308									0.639592
peakpos11462	604.581	15.45	pos	0.00569225	0.133361	-3.11787	-2.62929									0.00975561	*
peakpos11463	604.582	15.02	pos	0.000791302	0.093009	-4.01993	-3.13409	*								0.0143316	*
peakpos11470	605.438	8.15	pos	0.304012	0.984764	1.05743	0.376756									0.970901
peakpos11479	605.551	8.69	pos	0.340983	0.984764	0.977608	0.422035									0.147802
peakpos11481	605.584	9.11	pos	0.000548279	0.0856855	-4.18466	-3.11194	*								0.318209
peakpos11490	606.342	2.24	pos	0.273093	0.984764	1.13093	0.502892									0.220939
peakpos11501	606.596	15.35	pos	0.00588735	0.13444	-3.10564	-2.43291									0.0257796	*
peakpos11512	607.469	9.55	pos	0.450666	0.984764	0.771221	0.229869									0.217118
peakpos11513	607.507	6.96	pos	0.579783	0.984764	-0.566031	-0.44063									0.377952
peakpos11528	608.609	8.59	pos	0.667623	0.986551	-0.437146	-0.32875									0.118341
peakpos11537	609.358	5.03	pos	0.00286408	0.0991386	-3.48434	-2.48904	*								0.152443
peakpos11544	609.593	7.56	pos	0.612151	0.986551	-0.519717	-0.377508									0.0628345
peakpos11545	609.593	8.4	pos	0.34279	0.984764	0.979797	0.778255									0.189715
peakpos11546	609.604	8.11	pos	0.69346	0.986551	0.400484	0.0864344									0.869625
peakpos11581	610.623	8.74	pos	0.191664	0.937564	1.35686	0.245363									0.0406164	*
peakpos11585	611.153	4.98	pos	0.0179356	0.231113	-2.59206	-1.73228									0.221176
peakpos11594	611.608	8.45	pos	0.878516	0.995823	-0.154929	-0.0792134									0.419353
peakpos11631	612.468	3.49	pos	0.835586	0.990773	0.210477	0.111607									0.390162
peakpos11664	613.513	8.01	pos	0.408908	0.984764	-0.845836	-0.179093									0.895692
peakpos11781	615.956	15.82	pos	0.655095	0.986551	0.454371	0.195813									0.0284637	*
peakpos11790	615.957	17.69	pos	0.59383	0.984764	-0.543748	-0.295792									0.0185917	*
peakpos11796	615.956	16.24	pos	0.982839	0.998158	0.0218127	0.00692147									0.140649
peakpos11800	615.957	17.28	pos	0.48105	0.984764	-0.728935	-0.782482									0.301753
peakpos11801	615.957	16.98	pos	0.65345	0.986551	-0.462926	-0.513007									0.215744
peakpos11835	615.957	16.08	pos	0.143623	0.836001	1.52868	0.559907									0.194316
peakpos11842	616.464	1.46	pos	0.722716	0.98887	0.363469	0.248593									0.682601
peakpos11846	616.562	9.74	pos	0.802996	0.990773	0.253012	0.123122									0.663295
peakpos11847	616.584	10.1	pos	0.513467	0.984764	0.665943	0.208574									0.406117
peakpos11851	617.155	3.42	pos	0.280121	0.984764	-1.11189	-1.8597									0.184052
peakpos11855	617.434	2.9	pos	0.0539858	0.482606	-2.05411	-1.46257									0.510531
peakpos11857	617.511	9.81	pos	0.122996	0.766441	-1.61469	-0.403643									0.348563
peakpos11859	617.566	9.72	pos	0.306676	0.984764	1.06208	1.15867									0.934554
peakpos11860	617.936	2.89	pos	0.204931	0.960518	-1.31361	-1.14023									0.479321
peakpos11869	618.378	2.83	pos	0.00730442	0.14344	-3.00865	-1.61434									0.681048
peakpos11871	618.436	2.85	pos	0.00753751	0.144656	-3.00076	-1.62513									0.738751
peakpos11902	620.403	2.89	pos	0.254167	0.984764	-1.17623	-0.579209									0.432176
peakpos11911	620.597	9.92	pos	0.575154	0.984764	0.570616	0.472201									0.367687
peakpos11924	621.489	11.7	pos	0.237575	0.984764	1.22009	0.507805									0.0547865
peakpos11930	622.353	5.04	pos	0.00046231	0.0856855	-4.22131	-2.89603	*								0.0134074	*
peakpos11935	622.589	7.56	pos	0.612798	0.986551	-0.517608	-0.262136									0.0980567
peakpos11936	622.613	11.36	pos	0.959014	0.997701	0.0521004	0.0441223									0.172801
peakpos11938	622.628	15.59	pos	0.00804366	0.147317	-2.96012	-2.8086									0.0782889
peakpos11994	623.618	8.74	pos	0.143659	0.836001	1.53916	0.242626									0.0475064	*
peakpos12005	624.395	2.22	pos	0.850092	0.990773	-0.191621	-0.201267									0.98095
peakpos12007	624.443	3.09	pos	0.27843	0.984764	1.119	0.584678									0.0247275	*
peakpos12011	624.506	6.54	pos	0.925296	0.997701	0.0950626	0.0203382									0.8633
peakpos12015	624.602	8.45	pos	0.978017	0.997701	-0.0279328	-0.0138669									0.395678
peakpos12016	624.624	8.74	pos	0.141885	0.834922	1.54614	0.234051									0.0552127
peakpos12018	624.639	7.58	pos	0.289697	0.984764	1.09085	0.20652									0.0872687
peakpos12031	625.409	5.31	pos	0.416504	0.984764	0.832636	0.378322									0.239102
peakpos12033	625.518	5.84	pos	0.562199	0.984764	-0.593483	-0.521741									0.371468
peakpos12034	625.518	6.95	pos	0.255967	0.984764	-1.18551	-0.945177									0.325689
peakpos12039	625.625	8.74	pos	0.185277	0.929588	1.38754	0.224222									0.0741475
peakpos12074	626.621	8.77	pos	0.983768	0.998158	-0.020627	-0.0105223									0.554608
peakpos12080	627.401	4.37	pos	0.173247	0.916531	1.41584	0.829537									0.0535136
peakpos12083	627.518	9.11	pos	0.124207	0.769998	-1.61088	-0.215									0.409862
peakpos12101	628.536	6.4	pos	0.195715	0.94152	1.34107	0.497924									0.736793
peakpos12103	628.603	10.19	pos	0.982263	0.998158	-0.0225662	-0.0191199									0.298215
peakpos12134	629.542	6.4	pos	0.248259	0.984764	1.19406	0.804493									0.72007
peakpos12135	629.541	7.74	pos	0.977853	0.997701	-0.0281467	-0.0112557									0.813329
peakpos12147	630.494	5.83	pos	0.618558	0.986551	0.50668	0.615707									0.264607
peakpos12149	630.505	3.78	pos	0.562194	0.984764	-0.592063	-0.346456									0.515387
peakpos12155	630.597	15.62	pos	0.00236521	0.0958842	-3.51274	-2.76271	*								0.0125909	*
peakpos12156	630.619	11.42	pos	0.994195	0.999386	0.0074133	0.00449759									0.510726
peakpos12157	630.619	9.91	pos	0.90414	0.997701	0.122922	0.107899									0.519882
peakpos12167	631.495	8.59	pos	0.474679	0.984764	0.729523	0.264557									0.152853
peakpos12183	632.5	8.58	pos	0.5158	0.984764	0.662294	0.24271									0.0594489
peakpos12185	632.536	9.73	pos	0.548348	0.984764	0.611839	0.333186									0.721449
peakpos12192	632.633	11.67	pos	0.781614	0.990773	0.281485	0.288756									0.354256
peakpos12198	633.484	9.79	pos	0.100356	0.689687	-1.73222	-0.435224									0.7788
peakpos12202	633.54	9.72	pos	0.209214	0.961157	-1.31082	-0.49239									0.561104
peakpos12204	633.616	9.11	pos	0.00071515	0.0926783	-4.12845	-1.90752	*								0.0304859	*
peakpos12221	634.613	10.65	pos	0.621981	0.986551	0.501689	0.400278									0.34887
peakpos12225	634.627	15.49	pos	0.0184394	0.235086	-2.57776	-2.27967									0.0877348
peakpos12226	634.649	13.26	pos	0.345665	0.984764	0.967618	1.04269									0.260569
peakpos12237	635.544	8.59	pos	0.138615	0.826652	-1.54792	-0.403091									0.196967
peakpos12248	636.397	2.15	pos	0.128563	0.790216	-1.60292	-1.03369									0.593325
peakpos12250	636.453	5.82	pos	0.40486	0.984764	0.853719	0.902836									0.946455
peakpos12259	636.591	7.55	pos	0.966946	0.997701	-0.0421685	-0.0343709									0.770266
peakpos12261	636.629	12.22	pos	0.723388	0.98887	0.35967	0.273234									0.2587
peakpos12262	636.64	9.9	pos	0.995091	0.999386	0.00623755	0.00558839									0.169827
peakpos12268	636.87	1.23	pos	0.279862	0.984764	1.11247	1.91544									0.804904
peakpos12333	637.636	9.38	pos	0.300291	0.984764	1.06871	0.234665									0.403937
peakpos12345	637.969	16.66	pos	0.160692	0.887865	1.4723	0.772129									0.278937
peakpos12405	638.656	7.58	pos	0.305437	0.984764	1.05526	0.157834									0.0754078
peakpos12406	638.656	8.74	pos	0.620994	0.986551	0.503262	0.085863									0.201621
peakpos12407	638.658	15.83	pos	0.0456043	0.439211	-2.14542	-1.01368									0.195198
peakpos12415	639.446	2.89	pos	0.0269992	0.309248	-2.39694	-2.02273									0.671603
peakpos12417	639.496	8.59	pos	0.14983	0.854006	-1.51408	-0.91898									0.0638195
peakpos12422	639.638	9.73	pos	0.573523	0.984764	0.574946	0.334634									0.949792
peakpos12427	639.949	2.89	pos	0.158881	0.886001	-1.46741	-1.38465									0.569734
peakpos12450	641.591	11.32	pos	0.46236	0.984764	-0.750179	-0.65792									0.703942
peakpos12454	642.436	5.31	pos	0.446239	0.984764	0.778898	0.354935									0.217789
peakpos12455	642.514	4.1	pos	0.434152	0.984764	-0.80524	-0.414348									0.0954248
peakpos12460	642.544	9.09	pos	0.192124	0.938002	-1.36923	-0.3534									0.714207
peakpos12461	642.549	9.2	pos	0.0238384	0.281996	-2.49611	-0.480375									0.400265
peakpos12462	642.579	9.91	pos	0.953907	0.997701	0.0586566	0.0501458									0.520084
peakpos12491	643.488	5.43	pos	0.332543	0.984764	0.99591	1.23057									0.359512
peakpos12493	643.526	10.05	pos	0.0799125	0.617254	-1.85226	-0.337055									0.677206
peakpos12502	644.495	3.06	pos	0.854025	0.990773	0.186752	0.0614488									0.694953
peakpos12507	644.596	11.35	pos	0.909893	0.997701	0.115112	0.089279									0.475983
peakpos12509	644.612	15.78	pos	0.00810093	0.147384	-2.99038	-2.66829									0.0836985
peakpos12551	646.597	9.85	pos	0.192799	0.938755	-1.35099	-0.561416									0.267714
peakpos12553	646.614	10.19	pos	0.875121	0.994924	-0.160042	-0.142112									0.199477
peakpos12554	646.613	9.49	pos	0.740306	0.990773	0.337234	0.241362									0.734441
peakpos12573	647.501	9.08	pos	0.0276815	0.31606	-2.39806	-1.51527									0.341656
peakpos12585	648.447	8.14	pos	0.00368003	0.111576	-3.37808	-2.6797									0.0647663
peakpos12587	648.467	3.14	pos	0.628085	0.986551	0.492466	0.535257									0.262273
peakpos12597	648.628	11.42	pos	0.638879	0.986551	0.47872	0.199638									0.676706
peakpos12598	648.628	9.91	pos	0.417643	0.984764	0.830398	0.670479									0.578252
peakpos12622	650.438	3.66	pos	0.824101	0.990773	-0.225708	-0.164152									0.774315
peakpos12626	650.594	2.83	pos	0.437038	0.984764	0.796293	0.782994									0.943771
peakpos12627	650.618	8.72	pos	0.794867	0.990773	-0.263967	-0.19506									0.115545
peakpos12629	650.645	13.1	pos	0.773477	0.990773	0.291969	0.149895									0.119129
peakpos12630	650.645	11.86	pos	0.349065	0.984764	0.960425	0.800516									0.497549
peakpos12640	651.532	10.56	pos	0.20336	0.956613	-1.32052	-0.638467									0.413546
peakpos12641	651.532	11.01	pos	0.00689939	0.142027	-3.03406	-1.6765									0.278595
peakpos12643	651.533	7.43	pos	0.714617	0.98887	-0.373556	-0.2521									0.27236
peakpos12646	651.638	7.56	pos	0.513612	0.984764	-0.672451	-0.463883									0.0830587
peakpos12658	652.426	2.73	pos	0.98056	0.997986	-0.0246917	-0.0168263									0.718438
peakpos12659	652.448	7.67	pos	0.484944	0.984764	0.712879	0.272178									0.119156
peakpos12660	652.5	4.16	pos	0.429469	0.984764	0.819581	0.607902									0.245729
peakpos12667	652.623	8.97	pos	0.481255	0.984764	-0.722923	-0.700835									0.421967
peakpos12668	652.634	9.74	pos	0.594358	0.984764	0.542992	0.272359									0.615792
peakpos12672	652.67	8.74	pos	0.24426	0.984764	1.20948	0.182317									0.101364
peakpos12673	652.673	16.03	pos	0.0035686	0.110996	-3.32382	-1.42267									0.43228
peakpos12684	653.441	5.91	pos	0.368582	0.984764	0.922524	0.414666									0.241036
peakpos12686	653.55	8.16	pos	0.660199	0.986551	-0.448559	-0.384276									0.369148
peakpos12691	653.655	8.45	pos	0.877788	0.995823	-0.155859	-0.0806891									0.436185
peakpos12696	654.332	4.17	pos	0.00398482	0.114105	-3.32609	-1.20896									0.322032
peakpos12703	654.567	11.05	pos	0.585097	0.984764	-0.557756	-0.236936									0.051632
peakpos12709	654.651	8.41	pos	0.42437	0.984764	0.825827	0.326316									0.772763
peakpos12715	655.47	8.59	pos	0.0852568	0.638188	-1.81739	-0.972288									0.0557726
peakpos12718	655.566	8.48	pos	0.711888	0.98887	-0.376214	-0.371142									0.342583
peakpos12731	656.494	3.45	pos	0.34192	0.984764	0.978333	0.546209									0.865414
peakpos12749	657.56	11.71	pos	0.0508093	0.465894	2.11176	1.04436									0.205654
peakpos12820	659.982	13.6	pos	0.373358	0.984764	0.912778	0.326011									0.0905247
peakpos12821	659.982	9.72	pos	0.415386	0.984764	0.834756	0.334004									0.0669561
peakpos12831	659.983	8.97	pos	0.774153	0.990773	0.291151	0.0909481									0.300535
peakpos12871	660.643	15.95	pos	0.0480004	0.453892	-2.1299	-1.74873									0.0605044
peakpos12878	661.517	11.32	pos	0.363213	0.984764	-0.934178	-0.585711									0.55319
peakpos12887	662.462	2.87	pos	0.235631	0.984764	-1.22859	-1.07539									0.764626
peakpos12891	662.571	9.93	pos	0.0628672	0.536229	-1.99592	-0.698426									0.0367882	*
peakpos12893	662.591	8.27	pos	0.859347	0.990773	-0.179627	-0.0875794									0.424611
peakpos12896	662.644	12.25	pos	0.831049	0.990773	0.216688	0.189202									0.332333
peakpos12897	662.66	16.02	pos	0.0168907	0.222415	-2.64389	-2.19215									0.0591337
peakpos12901	662.899	1.77	pos	0.037028	0.3828	-2.26828	-1.59118									0.514907
peakpos12902	663.364	5.3	pos	0.35435	0.984764	0.952499	0.420633									0.163563
peakpos12920	663.474	9.07	pos	0.0061409	0.137424	-3.08493	-1.76102									0.348395
peakpos12929	664.43	2.91	pos	0.18523	0.929588	-1.38991	-1.04517									0.478275
peakpos12940	664.623	8.65	pos	0.703404	0.986551	0.387818	0.240056									0.531831
peakpos12941	664.623	9.48	pos	0.860628	0.990773	0.178801	0.141476									0.917175
peakpos12946	664.895	1.77	pos	0.0231229	0.274457	-2.53082	-1.85827									0.58511
peakpos12952	665.443	7.67	pos	0.388027	0.984764	0.884576	0.276043									0.16898
peakpos12955	665.489	9.71	pos	0.0179139	0.231113	-2.60906	-1.84496									0.180947
peakpos12956	665.511	8.8	pos	0.0111439	0.172299	-2.81961	-1.88991									0.0277066	*
peakpos12961	665.655	7.57	pos	0.544512	0.984764	-0.62439	-0.454643									0.0890627
peakpos12969	666.446	7.67	pos	0.523794	0.984764	0.651452	0.229351									0.232572
peakpos12974	666.552	3.79	pos	0.377803	0.984764	-0.906063	-0.496787									0.055793
peakpos12975	666.601	7.5	pos	0.886386	0.997559	0.144973	0.0959194									0.0044817	*
peakpos12979	666.687	8.74	pos	0.228551	0.984764	1.25113	0.189528									0.0773668
peakpos12995	667.526	9.93	pos	0.0990535	0.684645	-1.73552	-0.442259									0.502747
peakpos13000	667.672	8.45	pos	0.656136	0.986551	-0.454183	-0.325455									0.290944
peakpos13006	668.421	2.17	pos	0.64695	0.986551	0.465408	0.273327									0.640966
peakpos13013	668.561	9.26	pos	0.01081	0.170316	-2.84851	-1.96755									0.338584
peakpos13015	668.593	10.19	pos	0.974739	0.997701	-0.0321914	-0.0201533									0.279829
peakpos13029	669.541	10.52	pos	0.495035	0.984764	-0.696108	-0.646634									0.46536
peakpos13043	670.467	5.9	pos	0.372189	0.984764	0.915753	0.407246									0.210029
peakpos13048	670.578	10.49	pos	0.0128038	0.184048	-2.75632	-1.05416									0.161029
peakpos13050	670.611	11.42	pos	0.631723	0.986551	0.488723	0.194936									0.700318
peakpos13052	670.627	15.88	pos	0.0106738	0.169653	-2.86709	-2.0121									0.038542	*
peakpos13059	671.52	5.82	pos	0.238817	0.984764	1.2199	1.20534									0.816804
peakpos13076	672.625	13.1	pos	0.577613	0.984764	0.571141	0.411807									0.177459
peakpos13083	673.374	6.09	pos	0.0286459	0.322982	-2.3725	-2.57774									0.0560658
peakpos13088	673.544	8.58	pos	0.39618	0.984764	0.868296	0.286737									0.0906497
peakpos13104	674.503	1.74	pos	0.470784	0.984764	0.744268	0.530597									0.679925
peakpos13105	674.512	7.14	pos	0.879249	0.995823	-0.154908	-0.158746									0.624318
peakpos13107	674.531	3.76	pos	0.69979	0.986551	-0.392097	-0.237574									0.659851
peakpos13108	674.546	8.59	pos	0.553826	0.984764	0.603563	0.221593									0.149805
peakpos13112	674.659	16.06	pos	0.00398461	0.114105	-3.27637	-2.83022									0.0285272	*
peakpos13113	674.66	15.74	pos	0.0109593	0.171131	-2.83815	-2.44508									0.0841302
peakpos13116	675.389	6.75	pos	0.0455359	0.439211	-2.16374	-2.12915									0.00237258	*
peakpos13119	675.531	10.49	pos	0.0338007	0.362955	-2.3299	-1.31379									0.174662
peakpos13120	675.542	5.55	pos	0.852523	0.990773	-0.189757	-0.172847									0.231615
peakpos13135	676.609	8.87	pos	0.881748	0.996502	-0.151627	-0.0726029									0.855411
peakpos13137	676.66	13.11	pos	0.752339	0.990773	0.320221	0.240227									0.830401
peakpos13138	676.675	16.1	pos	0.00858358	0.14945	-2.97776	-2.47903									0.0996797
peakpos13151	677.547	10.77	pos	0.0209705	0.255614	-2.51782	-1.82648									0.176769
peakpos13158	678.506	5.68	pos	0.301211	0.984764	1.06569	0.252564									0.740494
peakpos13161	678.651	9.91	pos	0.544429	0.984764	0.618263	0.624949									0.410447
peakpos13166	679.431	10.39	pos	0.11724	0.747352	-1.6411	-0.512849									0.652501
peakpos13171	679.562	12.17	pos	0.134775	0.811803	-1.56262	-1.27151									0.132291
peakpos13177	680.424	2.17	pos	0.104059	0.705723	-1.73407	-1.39388									0.672201
peakpos13179	680.457	2.73	pos	0.782215	0.990773	0.280573	0.272013									0.830621
peakpos13180	680.474	8.2	pos	0.00767528	0.145749	-2.99939	-1.18808									0.885888
peakpos13182	680.483	2.82	pos	0.570826	0.984764	0.579677	0.46431									0.703733
peakpos13183	680.512	5.68	pos	0.338645	0.984764	0.981894	0.450011									0.892007
peakpos13186	680.666	11.36	pos	0.891592	0.997701	0.138441	0.0992018									0.310695
peakpos13189	680.706	16.21	pos	0.00142763	0.0937955	-3.75086	-1.5715	*								0.113934
peakpos13202	681.687	9.73	pos	0.474807	0.984764	0.730509	0.605089									0.496169
peakpos13257	682.364	4.18	pos	0.00843308	0.14915	-2.99437	-1.89007									0.136335
peakpos13280	683.463	5.31	pos	0.333527	0.984764	0.993448	0.427542									0.197141
peakpos13283	683.501	9.93	pos	0.0243951	0.285771	-2.46566	-0.742109									0.0605617
peakpos13322	686.461	4	pos	0.927787	0.997701	0.0924005	0.0535258									0.154658
peakpos13325	686.542	4.08	pos	0.774547	0.990773	0.292509	0.17046									0.18622
peakpos13329	686.572	9.47	pos	0.011004	0.171131	-2.85923	-1.03338									0.2412
peakpos13330	686.585	11.42	pos	0.798357	0.990773	0.259845	0.152691									0.401679
peakpos13335	687.313	1.1	pos	0.274655	0.984764	1.12808	0.502467									0.343151
peakpos13342	687.559	8.58	pos	0.494702	0.984764	0.696521	0.242297									0.0937845
peakpos13362	688.916	1.79	pos	0.7	0.986551	0.39209	0.440551									0.601137
peakpos13386	690.506	6.66	pos	0.695151	0.986551	0.397884	0.152186									0.276639
peakpos13388	690.544	6.78	pos	0.381766	0.984764	0.89544	0.344591									0.326253
peakpos13392	690.603	10.98	pos	0.0297652	0.333518	-2.38776	-1.40351									0.173796
peakpos13395	690.686	11.67	pos	0.887143	0.997559	-0.144177	-0.153525									0.398495
peakpos13396	690.69	16.18	pos	0.00366534	0.111576	-3.32738	-2.89587									0.0407668	*
peakpos13398	690.914	1.79	pos	0.315922	0.984764	1.03426	1.24604									0.991339
peakpos13399	690.936	1.73	pos	0.231899	0.984764	1.23673	1.51493									0.767178
peakpos13403	691.396	5.91	pos	0.351079	0.984764	0.95803	0.537938									0.222439
peakpos13408	691.505	10.49	pos	0.0361801	0.377277	-2.30734	-1.14465									0.284626
peakpos13410	691.526	9.47	pos	0.0128855	0.184488	-2.83478	-1.15387									0.297593
peakpos13429	692.523	5.99	pos	0.769546	0.990773	0.29752	0.181589									0.360732
peakpos13432	692.558	6.83	pos	0.941503	0.997701	0.0745065	0.0527104									0.533066
peakpos13437	692.666	10.65	pos	0.686934	0.986551	0.409843	0.357445									0.618172
peakpos13439	692.702	13.26	pos	0.588341	0.984764	0.55191	0.588411									0.309091
peakpos13440	692.701	13	pos	0.660288	0.986551	0.447826	0.45329									0.702
peakpos13442	692.706	16.28	pos	0.112577	0.731849	-1.68434	-1.47022									0.0157518	*
peakpos13445	693.453	2.73	pos	0.871219	0.99422	-0.164317	-0.127486									0.724826
peakpos13448	693.522	10.77	pos	0.0164442	0.217994	-2.63279	-1.8848									0.212751
peakpos13452	693.533	9.47	pos	0.0901993	0.648728	-1.79353	-1.01906									0.269665
peakpos13453	693.542	10.47	pos	0.0197024	0.246562	-2.54675	-1.52116									0.253996
peakpos13457	693.687	11.42	pos	0.866507	0.991491	0.170603	0.149928									0.37451
peakpos13464	694.494	7.67	pos	0.44891	0.984764	0.775185	0.270296									0.261464
peakpos13471	694.633	8.6	pos	0.672073	0.986551	-0.429995	-0.243345									0.00345183	*
peakpos13474	694.681	12.22	pos	0.959553	0.997701	-0.0513898	-0.0397974									0.628059
peakpos13479	695.359	4.18	pos	0.0211353	0.256755	-2.53194	-1.02617									0.0756167
peakpos13480	695.393	3.98	pos	0.921859	0.997701	0.0994043	0.0400064									0.00825466	*
peakpos13482	695.537	12.17	pos	0.0793137	0.616848	-1.8632	-1.26088									0.196435
peakpos13483	695.559	10.98	pos	0.058984	0.512805	-2.02083	-1.2014									0.194127
peakpos13487	695.702	9.74	pos	0.224082	0.984764	1.27469	0.659302									0.707853
peakpos13489	695.721	10.1	pos	0.621778	0.986551	0.501937	0.10441									0.343521
peakpos13495	696.526	4.14	pos	0.385476	0.984764	0.902855	0.65905									0.275418
peakpos13510	697.477	5.58	pos	0.284987	0.984764	1.10614	0.402885									0.168967
peakpos13517	698.5	5.91	pos	0.359693	0.984764	0.94021	0.4084									0.228201
peakpos13534	699.551	7.06	pos	0.817327	0.990773	0.234416	0.0739737									0.483942
peakpos13546	700.526	7.32	pos	0.916344	0.997701	-0.10669	-0.132041									0.383865
peakpos13560	701.559	5.68	pos	0.254649	0.984764	1.17498	0.30175									0.714021
peakpos13574	702.541	8.15	pos	0.757853	0.990773	0.314795	0.17793									0.755047
peakpos13604	703.509	8.07	pos	0.238875	0.984764	1.22133	0.449558									0.878092
peakpos13628	703.544	8.15	pos	0.293227	0.984764	1.08515	0.475025									0.809433
peakpos13629	703.575	6.22	pos	0.74582	0.990773	-0.332727	-0.378993									0.263008
peakpos13674	704.514	2.31	pos	0.743131	0.990773	-0.332638	-0.132542									0.969487
peakpos13678	704.559	9.16	pos	0.466789	0.984764	-0.749382	-0.79293									0.467265
peakpos13682	704.665	10.19	pos	0.908875	0.997701	0.116074	0.104854									0.325298
peakpos13696	705.526	5.88	pos	0.462365	0.984764	-0.753301	-0.469702									0.131135
peakpos13700	705.558	8.17	pos	0.997571	0.999386	0.00309103	0.00350355									0.329794
peakpos13704	705.589	6.45	pos	0.692303	0.986551	0.40241	0.323051									0.44344
peakpos13720	706.536	6.35	pos	0.941802	0.997701	0.0741301	0.0338357									0.427388
peakpos13724	706.619	8.05	pos	0.757173	0.990773	-0.314048	-0.157174									0.433562
peakpos13726	706.683	11.42	pos	0.791147	0.990773	0.26986	0.133057									0.5469
peakpos13735	707.499	9.47	pos	0.0522904	0.47166	-2.16314	-1.33041									0.248162
peakpos13742	708.455	2.92	pos	0.175506	0.919345	-1.40734	-0.718436									0.68677
peakpos13743	708.489	2.37	pos	0.850209	0.990773	0.191574	0.0857259									0.726837
peakpos13758	708.696	13.1	pos	0.940839	0.997701	0.0752807	0.0494475									0.160787
peakpos13769	709.448	2.17	pos	0.866052	0.991491	0.170991	0.123845									0.733705
peakpos13770	709.479	5.43	pos	0.485397	0.984764	0.71251	0.377842									0.189451
peakpos13788	710.629	13.86	pos	0.961598	0.997701	0.0488128	0.0214632									0.115168
peakpos13799	711.492	5.91	pos	0.388483	0.984764	0.88409	0.384693									0.242303
peakpos13819	712.515	5.31	pos	0.338551	0.984764	0.98375	0.430902									0.235569
peakpos13842	714.543	7.81	pos	0.763915	0.990773	0.305226	0.315585									0.604347
peakpos13856	715.584	13.85	pos	0.833064	0.990773	-0.213811	-0.107557									0.128449
peakpos13865	716.523	6.82	pos	0.598172	0.984764	-0.539998	-0.307318									0.414226
peakpos13867	716.557	8.76	pos	0.408104	0.984764	0.85038	0.400936									0.769507
peakpos13872	716.705	16.4	pos	0.00425124	0.118903	-3.2829	-2.84879									0.093623
peakpos13878	717.387	10.39	pos	0.0513769	0.466922	-2.08577	-0.758468									0.494485
peakpos13882	717.561	8.76	pos	0.425441	0.984764	0.816977	0.573951									0.5465
peakpos13883	717.561	6.98	pos	0.60351	0.984764	0.528427	0.328362									0.675949
peakpos13884	717.589	6.62	pos	0.986705	0.999008	-0.0170065	-0.0140765									0.418093
peakpos13895	718.537	7.56	pos	0.667903	0.986551	-0.439944	-0.316544									0.351776
peakpos13896	718.538	6.18	pos	0.920837	0.997701	0.100892	0.0597061									0.246545
peakpos13897	718.538	6.38	pos	0.598801	0.984764	0.535082	0.31537									0.247345
peakpos13898	718.556	3.74	pos	0.475221	0.984764	-0.730228	-0.569125									0.800011
peakpos13900	718.574	7.71	pos	0.973395	0.997701	0.0339254	0.0212805									0.39171
peakpos13922	720.552	6.73	pos	0.853088	0.990773	0.188259	0.0924586									0.486357
peakpos13923	720.552	8.43	pos	0.457748	0.984764	-0.761554	-0.689215									0.25249
peakpos13926	720.698	12.25	pos	0.955389	0.997701	0.0568536	0.0483647									0.379098
peakpos13927	720.735	14.08	pos	0.558814	0.984764	0.596545	0.55475									0.842172
peakpos13931	721.506	10.09	pos	0.404486	0.984764	0.85345	0.296907									0.123034
peakpos14006	723.508	2.81	pos	0.324446	0.984764	1.01992	0.633534									0.299566
peakpos14044	724.489	10.39	pos	0.0845386	0.638108	-1.82168	-0.578582									0.652331
peakpos14045	724.507	8.54	pos	0.738803	0.990773	-0.338365	-0.156891									0.00762919	*
peakpos14048	724.526	7.26	pos	0.69601	0.986551	-0.398946	-0.237835									0.224522
peakpos14049	724.526	8.16	pos	0.855597	0.990773	-0.185468	-0.200183									0.416976
peakpos14063	725.531	7.25	pos	0.999066	0.999386	0.00118809	0.000364321									0.611105
peakpos14064	725.556	6.22	pos	0.22355	0.984764	1.2667	1.54941									0.377532
peakpos14079	726.528	5.3	pos	0.358289	0.984764	0.943114	0.390618									0.182331
peakpos14084	726.533	7.26	pos	0.77619	0.990773	-0.288652	-0.143239									0.23699
peakpos14085	726.543	7.62	pos	0.540993	0.984764	0.624376	0.371362									0.531478
peakpos14088	726.588	6.68	pos	0.714423	0.98887	0.371823	0.35108									0.44053
peakpos14103	727.532	5.3	pos	0.355104	0.984764	0.94922	0.404654									0.199167
peakpos14109	727.597	9.47	pos	0.232901	0.984764	-1.23638	-1.07255									0.306227
peakpos14115	728.52	6.34	pos	0.644281	0.986551	-0.474072	-0.418161									0.261659
peakpos14117	728.557	8.33	pos	0.522839	0.984764	0.651557	0.436072									0.564527
peakpos14121	728.604	7.4	pos	0.140247	0.832326	1.5392	0.713522									0.934797
peakpos14126	729.589	6.38	pos	0.641128	0.986551	0.474568	0.192978									0.538799
peakpos14133	730.539	6.3	pos	0.366549	0.984764	-0.931705	-0.520216									0.0794096
peakpos14134	730.538	6.01	pos	0.329335	0.984764	-1.02278	-0.572721									0.125918
peakpos14138	730.575	9.41	pos	0.760501	0.990773	-0.312327	-0.334154									0.383049
peakpos14152	731.57	4.06	pos	0.246209	0.984764	-1.21805	-0.976993									0.20971
peakpos14155	731.607	7.04	pos	0.705029	0.986551	0.384498	0.201739									0.621594
peakpos14160	732.415	4.74	pos	0.376705	0.984764	0.907334	0.392165									0.223983
peakpos14163	732.547	3.03	pos	0.998254	0.999386	-0.00221775	-0.000771239									0.52429
peakpos14167	732.552	6.56	pos	0.741798	0.990773	-0.336076	-0.139458									0.240453
peakpos14169	732.588	7.46	pos	0.93978	0.997701	0.0766935	0.0450738									0.47346
peakpos14186	733.549	3.03	pos	0.95174	0.997701	-0.0613265	-0.0226439									0.765164
peakpos14188	733.555	8.1	pos	0.974723	0.997701	0.0321529	0.0299707									0.305691
peakpos14190	733.592	7.49	pos	0.663527	0.986551	0.441934	0.382244									0.896796
peakpos14192	733.62	7.33	pos	0.774645	0.990773	0.290505	0.182889									0.553121
peakpos14205	734.568	7.16	pos	0.747757	0.990773	0.326588	0.173924									0.517765
peakpos14206	734.569	8.17	pos	0.866539	0.991491	-0.171793	-0.134767									0.232914
peakpos14208	734.614	8.74	pos	0.280517	0.984764	1.11333	0.855993									0.493496
peakpos14227	735.733	11.42	pos	0.768369	0.990773	0.299033	0.256339									0.276751
peakpos14230	736.491	5.84	pos	0.38635	0.984764	-0.88996	-0.669407									0.225903
peakpos14243	736.754	15.23	pos	0.256318	0.984764	-1.18926	-0.268395									0.678701
peakpos14244	737.369	4.73	pos	0.303103	0.984764	1.0595	0.619479									0.172021
peakpos14245	737.484	10.39	pos	0.0584081	0.510258	-2.01444	-0.710542									0.823341
peakpos14247	737.501	8.35	pos	0.387297	0.984764	0.886984	0.631978									0.534085
peakpos14248	737.5	8.54	pos	0.884698	0.99726	0.147031	0.0773803									0.0226223	*
peakpos14257	738.121	4.83	pos	0.00137537	0.0937955	-3.86052	-2.56713	*								0.0370215	*
peakpos14263	738.507	6.18	pos	0.329937	0.984764	-1.00478	-0.707003									0.113331
peakpos14283	739.526	6.68	pos	0.396509	0.984764	0.86856	0.690071									0.232734
peakpos14286	739.569	8.74	pos	0.209443	0.961157	1.30029	1.05789									0.587836
peakpos14289	739.663	14.45	pos	0.868355	0.992405	0.168352	0.0555562									0.227619
peakpos14290	740.118	4.83	pos	0.00195289	0.0938151	-3.72367	-2.63065	*								0.0392912	*
peakpos14297	740.519	7.56	pos	0.76681	0.990773	0.301003	0.204888									0.336987
peakpos14298	740.522	6.79	pos	0.596694	0.984764	-0.541626	-0.241613									0.28292
peakpos14299	740.529	6.68	pos	0.140386	0.832326	1.55055	0.234233									0.804628
peakpos14300	740.544	5.91	pos	0.355893	0.984764	0.949396	0.421659									0.243115
peakpos14301	740.552	4.12	pos	0.446217	0.984764	0.788777	0.58746									0.265985
peakpos14303	740.557	8.22	pos	0.719742	0.98887	0.364831	0.395254									0.33498
peakpos14331	742.117	4.83	pos	0.00738931	0.14344	-3.1843	-2.93716									0.0359329	*
peakpos14338	742.573	8.87	pos	0.564924	0.984764	0.586487	0.643145									0.345404
peakpos14347	743.121	4.83	pos	0.0020345	0.0938151	-3.75327	-2.95365	*								0.0250429	*
peakpos14363	744.115	4.84	pos	0.00212467	0.0938151	-3.77375	-3.31999	*								0.0233668	*
peakpos14374	744.588	7.92	pos	0.490389	0.984764	0.704911	0.317929									0.560139
peakpos14381	745.557	6.31	pos	0.00553788	0.133361	3.13244	0.414115									0.410029
peakpos14387	745.62	7.52	pos	0.623919	0.986551	0.498888	0.297896									0.586052
peakpos14395	746.51	7.25	pos	0.694957	0.986551	-0.399514	-0.346782									0.190091
peakpos14400	746.568	6.93	pos	0.900843	0.997701	0.127205	0.0489638									0.380485
peakpos14401	746.568	8.69	pos	0.971498	0.997701	0.036358	0.0191953									0.539649
peakpos14403	746.606	8.88	pos	0.394544	0.984764	0.872098	0.322181									0.943307
peakpos14404	746.625	7.52	pos	0.143038	0.835193	1.55571	0.681288									0.650314
peakpos14405	746.664	9.93	pos	0.263347	0.984764	-1.15276	-0.939431									0.077073
peakpos14427	748.526	6.96	pos	0.563552	0.984764	-0.592493	-0.286769									0.31358
peakpos14429	748.54	2.3	pos	0.496981	0.984764	-0.692873	-0.279851									0.978523
peakpos14431	748.569	3.4	pos	0.690024	0.986551	-0.40601	-0.155224									0.0815383
peakpos14432	748.569	6.67	pos	0.428861	0.984764	0.810198	0.669896									0.489146
peakpos14435	748.584	7.66	pos	0.736792	0.990657	0.342138	0.176319									0.498106
peakpos14437	748.621	8.96	pos	0.8732	0.99445	0.162117	0.0921221									0.466742
peakpos14449	749.614	6.61	pos	0.434671	0.984764	0.798122	0.778186									0.677474
peakpos14453	749.749	11.42	pos	0.923729	0.997701	0.097364	0.0745042									0.37581
peakpos14459	750.54	7.65	pos	0.441693	0.984764	-0.797907	-0.667419									0.265471
peakpos14460	750.543	7.39	pos	0.561963	0.984764	-0.594828	-0.361907									0.293825
peakpos14494	750.599	4.88	pos	0.569385	0.984764	0.582797	0.307901									0.681037
peakpos14496	750.644	7.86	pos	0.884126	0.99726	-0.148102	-0.0894009									0.268929
peakpos14500	751.546	7.39	pos	0.512093	0.984764	-0.673809	-0.423795									0.297243
peakpos14507	751.571	6.22	pos	0.0912208	0.649161	1.80021	0.301063									0.103127
peakpos14508	751.571	6.37	pos	0.184159	0.929588	1.38039	0.285189									0.48019
peakpos14517	752.514	2.36	pos	0.96909	0.997701	0.0392831	0.0181957									0.583597
peakpos14519	752.519	6.32	pos	0.469813	0.984764	-0.739263	-0.53675									0.036683	*
peakpos14520	752.548	7.03	pos	0.642602	0.986551	-0.474702	-0.308604									0.270281
peakpos14521	752.549	7.39	pos	0.447585	0.984764	-0.786421	-0.788356									0.241514
peakpos14524	752.556	9.41	pos	0.949241	0.997701	-0.0647249	-0.0804155									0.516697
peakpos14537	753.342	4.74	pos	0.257924	0.984764	1.16852	0.728421									0.144996
peakpos14544	753.552	7.38	pos	0.688207	0.986551	-0.407682	-0.446013									0.438584
peakpos14550	753.612	6.9	pos	0.717213	0.98887	0.367717	0.236143									0.593638
peakpos14558	754.535	6.59	pos	0.613891	0.986551	-0.518004	-0.330774									0.243767
peakpos14559	754.56	5.71	pos	0.330467	0.984764	1.00067	0.413972									0.214632
peakpos14560	754.56	5.91	pos	0.860929	0.990773	0.177645	0.264045									0.215354
peakpos14563	754.574	8.8	pos	0.537051	0.984764	-0.636219	-0.757428									0.327178
peakpos14564	754.574	9.22	pos	0.572465	0.984764	-0.577466	-0.638938									0.281393
peakpos14565	754.574	8.58	pos	0.630667	0.986551	-0.493449	-0.621334									0.328694
peakpos14582	755.576	8.02	pos	0.55524	0.984764	-0.607779	-0.548394									0.19499
peakpos14586	755.602	7.32	pos	0.702741	0.986551	0.387511	0.35403									0.531089
peakpos14596	756.554	6.32	pos	0.415043	0.984764	-0.84748	-0.500043									0.154461
peakpos14597	756.555	6.11	pos	0.599992	0.984764	-0.541633	-0.419187									0.253667
peakpos14601	756.589	9.46	pos	0.782668	0.990773	-0.281747	-0.36424									0.424306
peakpos14602	756.589	9.77	pos	0.978757	0.997701	-0.0270344	-0.0361872									0.392665
peakpos14606	756.634	8.51	pos	0.701745	0.986551	0.391092	0.229108									0.829882
peakpos14623	757.621	7.28	pos	0.65766	0.986551	0.451176	0.246562									0.536297
peakpos14638	758.567	6.67	pos	0.806856	0.990773	-0.249656	-0.102807									0.306253
peakpos14640	758.569	6.95	pos	0.603594	0.984764	-0.531194	-0.21435									0.169104
peakpos14644	758.606	10.7	pos	0.252157	0.984764	1.18502	0.666822									0.686988
peakpos14645	758.605	8.47	pos	0.523689	0.984764	0.649955	0.584301									0.395009
peakpos14662	759.638	8.04	pos	0.629388	0.986551	0.49088	0.25801									0.67989
peakpos14673	760.443	4.74	pos	0.310495	0.984764	1.04342	0.451044									0.178365
peakpos14677	760.577	6.97	pos	0.604287	0.984764	-0.529924	-0.187096									0.150322
peakpos14678	760.585	7.37	pos	0.96704	0.997701	-0.0421086	-0.0214994									0.30984
peakpos14679	760.583	8.24	pos	0.592745	0.984764	0.550255	0.204522									0.728759
peakpos14683	760.628	8.95	pos	0.67654	0.986551	0.425811	0.131743									0.469555
peakpos14698	761.597	8.16	pos	0.872712	0.99445	-0.164272	-0.109144									0.410842
peakpos14704	761.653	8.41	pos	0.947615	0.997701	-0.0668542	-0.0645097									0.466822
peakpos14712	762.505	6.79	pos	0.394754	0.984764	-0.886268	-0.696491									0.241341
peakpos14713	762.506	6	pos	0.285316	0.984764	-1.10905	-1.01665									0.223063
peakpos14715	762.583	3.72	pos	0.172532	0.916531	-1.43431	-1.21297									0.750757
peakpos14718	762.601	8.21	pos	0.753374	0.990773	0.318937	0.160516									0.562456
peakpos14728	763.569	8.85	pos	0.587885	0.984764	0.551703	0.396915									0.623165
peakpos14734	764.522	6.54	pos	0.54689	0.984764	-0.618953	-0.30132									0.299691
peakpos14773	764.592	6.35	pos	0.991893	0.999386	-0.0103024	-0.0107873									0.578558
peakpos14777	764.639	8.62	pos	0.344218	0.984764	0.972433	0.73047									0.655754
peakpos14778	764.677	14.58	pos	0.595954	0.984764	0.541793	0.173411									0.404186
peakpos14787	765.585	8.96	pos	0.495794	0.984764	0.695382	0.590903									0.503515
peakpos14798	766.536	6.95	pos	0.259408	0.984764	-1.1735	-0.505576									0.22292
peakpos14800	766.559	6.42	pos	0.464667	0.984764	-0.759956	-0.650193									0.477834
peakpos14801	766.571	7.92	pos	0.991002	0.999311	0.0114435	0.0138073									0.344346
peakpos14803	766.574	7.05	pos	0.866086	0.991491	-0.171855	-0.150624									0.152109
peakpos14804	766.575	8.51	pos	0.725482	0.98887	-0.358726	-0.310964									0.353139
peakpos14816	767.534	2.79	pos	0.335712	0.984764	0.99609	0.678952									0.351993
peakpos14820	767.579	8.51	pos	0.573632	0.984764	-0.577649	-0.629083									0.38831
peakpos14824	767.687	14.56	pos	0.27011	0.984764	-1.14304	-0.277147									0.327155
peakpos14834	768.553	7.74	pos	0.511086	0.984764	-0.674415	-0.362627									0.23763
peakpos14835	768.551	8.69	pos	0.540507	0.984764	-0.631287	-0.689221									0.528455
peakpos14836	768.553	6.26	pos	0.782446	0.990773	-0.28099	-0.181836									0.105855
peakpos14837	768.553	7.39	pos	0.478176	0.984764	-0.732081	-0.497166									0.237454
peakpos14839	768.583	8.51	pos	0.848905	0.990773	0.193182	0.180672									0.317203
peakpos14840	768.588	9.48	pos	0.900428	0.997701	0.126962	0.134121									0.112559
peakpos14841	768.588	7.13	pos	0.834254	0.990773	-0.213836	-0.138091									0.141169
peakpos14857	769.549	6.94	pos	0.808881	0.990773	0.245266	0.0979371									0.87765
peakpos14858	769.552	8.69	pos	0.0442039	0.431264	2.16383	0.318593									0.503779
peakpos14875	770.507	6.96	pos	0.463198	0.984764	-0.760013	-0.473041									0.259218
peakpos14878	770.557	8.71	pos	0.903286	0.997701	0.1236	0.0696417									0.392227
peakpos14880	770.568	8.12	pos	0.551854	0.984764	-0.611731	-0.396031									0.302665
peakpos14881	770.569	8.56	pos	0.527769	0.984764	-0.646475	-0.541392									0.187503
peakpos14884	770.603	8.96	pos	0.606828	0.986551	0.524263	0.281964									0.840661
peakpos14913	772.524	8.34	pos	0.627196	0.986551	0.493953	0.619186									0.355739
peakpos14915	772.525	7.39	pos	0.383188	0.984764	-0.896357	-0.791629									0.520036
peakpos14919	772.575	8.12	pos	0.207509	0.960518	1.30942	0.324871									0.303017
peakpos14921	772.585	7.09	pos	0.934328	0.997701	0.0840561	0.0195329									0.891594
peakpos14965	772.613	6.99	pos	0.12707	0.782369	1.6168	0.255335									0.76937
peakpos14969	772.618	8.16	pos	0.998527	0.999386	-0.00188545	-0.000800548									0.644191
peakpos14970	772.618	9.12	pos	0.654536	0.986551	-0.459875	-0.213308									0.442286
peakpos14978	772.621	9.11	pos	0.0387444	0.393774	2.22874	0.33478									0.150949
peakpos14979	772.621	8.16	pos	0.103246	0.701528	1.71841	0.359319									0.204013
peakpos14984	773.441	4.74	pos	0.365263	0.984764	0.928974	0.416722									0.228271
peakpos14988	773.588	7.08	pos	0.710112	0.98887	0.37878	0.102987									0.735406
peakpos14990	773.59	8.2	pos	0.445393	0.984764	0.779823	0.189343									0.684835
peakpos14992	773.622	9.12	pos	0.0811445	0.6195	1.86293	0.401634									0.265924
peakpos14993	773.623	8.15	pos	0.151139	0.86011	1.49892	0.371313									0.106974
peakpos15000	774.538	9.43	pos	0.824778	0.990773	0.224817	0.231219									0.449946
peakpos15002	774.542	7.09	pos	0.392752	0.984764	-0.881373	-0.423519									0.204094
peakpos15006	774.592	4.04	pos	0.249356	0.984764	-1.20807	-0.847079									0.0721226
peakpos15007	774.601	7.89	pos	0.87875	0.995823	0.155788	0.0750006									0.380945
peakpos15008	774.6	9.87	pos	0.621393	0.986551	0.502383	0.426146									0.346319
peakpos15010	774.637	9.11	pos	0.731148	0.989491	0.349258	0.256982									0.339731
peakpos15033	776.558	7.95	pos	0.699354	0.986551	-0.394557	-0.214031									0.35733
peakpos15035	776.573	3.02	pos	0.631801	0.986551	-0.487291	-0.174821									0.514866
peakpos15037	776.592	7.54	pos	0.849459	0.990773	0.192456	0.178782									0.220451
peakpos15040	776.614	8.81	pos	0.279388	0.984764	1.11477	0.366595									0.869581
peakpos15042	776.627	7.71	pos	0.834425	0.990773	-0.212004	-0.120911									0.477645
peakpos15056	777.62	8.81	pos	0.497138	0.984764	0.692546	0.452378									0.363942
peakpos15065	778.537	6.95	pos	0.592828	0.984764	-0.551041	-0.401642									0.291774
peakpos15066	778.537	5.73	pos	0.430526	0.984764	-0.816942	-0.49336									0.173596
peakpos15069	778.573	8.09	pos	0.531082	0.984764	-0.644321	-0.377954									0.318697
peakpos15070	778.573	8.77	pos	0.728903	0.98887	-0.354223	-0.217367									0.274815
peakpos15073	778.605	6.73	pos	0.531881	0.984764	0.637191	0.676559									0.233432
peakpos15075	778.614	8.51	pos	0.418308	0.984764	0.831771	0.415547									0.618691
peakpos15084	779.156	3.09	pos	0.539136	0.984764	-0.629119	-0.399171									0.837071
peakpos15093	779.573	9.46	pos	0.380102	0.984764	0.898959	1.00089									0.236898
peakpos15101	779.687	14.45	pos	0.504779	0.984764	-0.682406	-0.164553									0.324427
peakpos15111	780.55	10.39	pos	0.0716855	0.583213	-1.90786	-0.618785									0.705043
peakpos15112	780.55	6.67	pos	0.652312	0.986551	-0.461635	-0.252448									0.28517
peakpos15113	780.548	6.96	pos	0.436766	0.984764	-0.807039	-0.707823									0.189643
peakpos15114	780.553	6.09	pos	0.385821	0.984764	-0.902694	-0.53317									0.121123
peakpos15117	780.583	8.76	pos	0.719005	0.98887	-0.368447	-0.347243									0.360744
peakpos15119	780.591	9.15	pos	0.691337	0.986551	-0.405778	-0.253581									0.332543
peakpos15120	780.589	8.83	pos	0.707575	0.987307	-0.384228	-0.364519									0.35441
peakpos15123	780.634	7.72	pos	0.736108	0.990657	0.342568	0.289621									0.924389
peakpos15125	780.67	10.62	pos	0.47592	0.984764	0.728901	0.613801									0.713287
peakpos15131	781.152	3.09	pos	0.577005	0.984764	-0.57033	-0.385181									0.958362
peakpos15137	781.554	6.97	pos	0.986113	0.998848	0.0176364	0.0166376									0.123761
peakpos15139	781.589	8.18	pos	0.496435	0.984764	-0.704962	-0.527048									0.163982
peakpos15143	781.617	8.04	pos	0.723959	0.98887	-0.361516	-0.25374									0.275011
peakpos15156	782.57	6.64	pos	0.656293	0.986551	-0.454654	-0.196327									0.175848
peakpos15157	782.57	7.92	pos	0.575225	0.984764	-0.577673	-0.410582									0.211213
peakpos15161	782.607	9.85	pos	0.859937	0.990773	-0.179466	-0.244787									0.505194
peakpos15162	782.607	9.66	pos	0.972571	0.997701	-0.0349309	-0.0435566									0.434444
peakpos15164	782.649	8.62	pos	0.7522	0.990773	0.322093	0.234416									0.46626
peakpos15165	782.649	9.45	pos	0.656411	0.986551	-0.454109	-0.205477									0.885203
peakpos15167	782.705	14.8	pos	0.371408	0.984764	-0.920633	-0.224115									0.187071
peakpos15172	783.148	3.08	pos	0.843124	0.990773	0.201282	0.182396									0.577574
peakpos15175	783.563	6.1	pos	0.975115	0.997701	-0.0316293	-0.0252631									0.0888933
peakpos15181	783.61	10.16	pos	0.952392	0.997701	-0.0606296	-0.0700727									0.221748
peakpos15200	784.583	8.21	pos	0.841177	0.990773	0.20324	0.118249									0.542703
peakpos15201	784.584	6.91	pos	0.552195	0.984764	-0.613833	-0.306151									0.439946
peakpos15204	784.62	11.04	pos	0.814481	0.990773	0.23851	0.284441									0.329811
peakpos15206	784.62	10.85	pos	0.9756	0.997701	0.0311151	0.0410563									0.386141
peakpos15209	784.667	9.88	pos	0.81989	0.990773	0.232367	0.179113									0.546664
peakpos15228	785.653	8.17	pos	0.45708	0.984764	0.759919	0.893788									0.752972
peakpos15234	786.505	6.54	pos	0.520207	0.984764	-0.663238	-0.364075									0.285911
peakpos15240	786.599	7.56	pos	0.742063	0.990773	-0.336276	-0.140644									0.234735
peakpos15245	786.636	8.67	pos	0.934188	0.997701	-0.0837753	-0.0434551									0.756965
peakpos15265	787.668	9.39	pos	0.9793	0.997701	-0.0264629	-0.0242503									0.356063
peakpos15276	788.518	6.95	pos	0.326897	0.984764	-1.02357	-0.835633									0.188909
peakpos15277	788.523	6.12	pos	0.366984	0.984764	-0.927367	-0.724429									0.140512
peakpos15278	788.545	5.9	pos	0.549595	0.984764	-0.610271	-0.541569									0.442878
peakpos15284	788.613	9.22	pos	0.231795	0.984764	1.24145	0.205017									0.733727
peakpos15285	788.617	8.46	pos	0.907281	0.997701	0.118718	0.0577195									0.387027
peakpos15296	789.548	5.9	pos	0.587417	0.984764	-0.551985	-0.154551									0.356579
peakpos15302	789.628	9.41	pos	0.0829801	0.6303	1.87957	0.458663									0.199571
peakpos15314	790.538	6.67	pos	0.310607	0.984764	-1.05165	-0.492609									0.214389
peakpos15323	790.607	6.53	pos	0.61923	0.986551	-0.506938	-0.396976									0.203045
peakpos15336	791.534	8.7	pos	0.80584	0.990773	0.249367	0.265978									0.342263
peakpos15342	791.592	3.38	pos	0.999109	0.999386	0.00113152	0.000387827									0.0534267
peakpos15343	791.592	3.2	pos	0.928001	0.997701	-0.0916336	-0.032904									0.251164
peakpos15347	791.635	9.46	pos	0.333872	0.984764	0.995191	0.385524									0.911531
peakpos15350	791.687	14.32	pos	0.902538	0.997701	-0.124129	-0.0478467									0.0189087	*
peakpos15356	792.491	6.96	pos	0.525948	0.984764	-0.655531	-0.381664									0.285884
peakpos15360	792.555	7.42	pos	0.667715	0.986551	-0.439071	-0.248115									0.351238
peakpos15362	792.566	2.29	pos	0.69456	0.986551	-0.398727	-0.171769									0.690409
peakpos15363	792.57	6.89	pos	0.853672	0.990773	-0.188927	-0.108499									0.356742
peakpos15364	792.586	8.06	pos	0.538591	0.984764	-0.631178	-0.334562									0.463676
peakpos15365	792.59	6.85	pos	0.829982	0.990773	-0.22008	-0.134403									0.36373
peakpos15367	792.612	6.52	pos	0.542716	0.984764	-0.624273	-0.308492									0.0953107
peakpos15371	792.67	9.91	pos	0.679773	0.986551	0.42164	0.263317									0.670159
peakpos15376	793.053	6.65	pos	0.767328	0.990773	0.300167	0.345977									0.331108
peakpos15381	793.493	6.96	pos	0.435942	0.984764	-0.811066	-0.62333									0.26659
peakpos15383	793.545	6.22	pos	0.247995	0.984764	1.19604	0.978347									0.455109
peakpos15386	793.561	6.58	pos	0.381225	0.984764	-0.914839	-0.807248									0.0789768
peakpos15393	793.615	10.2	pos	0.211006	0.965042	1.2945	0.384661									0.0792197
peakpos15397	793.671	7.8	pos	0.468958	0.984764	0.739561	0.691849									0.944688
peakpos15398	793.704	14.68	pos	0.496191	0.984764	-0.699269	-0.180659									0.715316
peakpos15403	794.501	6.99	pos	0.962614	0.997701	-0.0475729	-0.0365778									0.288768
peakpos15408	794.57	8.16	pos	0.736975	0.990657	-0.342799	-0.190085									0.309779
peakpos15409	794.569	6.41	pos	0.341556	0.984764	-0.990375	-0.726539									0.0848422
peakpos15412	794.606	8.06	pos	0.585796	0.984764	-0.562108	-0.435983									0.15571
peakpos15413	794.603	7.29	pos	0.4802	0.984764	-0.728639	-0.60812									0.133664
peakpos15414	794.606	9.5	pos	0.531833	0.984764	0.637665	0.660163									0.497747
peakpos15415	794.606	7.73	pos	0.401133	0.984764	-0.873127	-0.686971									0.172251
peakpos15419	794.649	9.11	pos	0.916526	0.997701	0.106485	0.0839695									0.695083
peakpos15420	794.649	8.84	pos	0.556067	0.984764	0.599792	0.455458									0.834535
peakpos15430	795.571	7.73	pos	0.400286	0.984764	-0.872951	-0.750254									0.181816
peakpos15433	795.607	7.28	pos	0.610822	0.986551	-0.519499	-0.421484									0.096372
peakpos15435	795.608	7.72	pos	0.589415	0.984764	-0.553486	-0.400307									0.203722
peakpos15447	796.495	6.14	pos	0.177384	0.921257	-1.41751	-1.05046									0.118047
peakpos15449	796.507	6.34	pos	0.686259	0.986551	-0.413413	-0.317952									0.30621
peakpos15452	796.522	6.66	pos	0.922774	0.997701	0.0982366	0.106718									0.253277
peakpos15453	796.54	2.35	pos	0.837109	0.990773	0.208695	0.114178									0.441991
peakpos15455	796.581	7.91	pos	0.592325	0.984764	-0.551969	-0.446404									0.123289
peakpos15456	796.586	8.48	pos	0.586129	0.984764	-0.557509	-0.34291									0.293444
peakpos15457	796.586	7.06	pos	0.728348	0.98887	-0.355727	-0.194812									0.203759
peakpos15460	796.619	7.81	pos	0.56577	0.984764	-0.593827	-0.456258									0.177691
peakpos15462	796.665	10.18	pos	0.473902	0.984764	-0.735027	-0.348167									0.898326
peakpos15488	797.589	8.48	pos	0.561814	0.984764	-0.594963	-0.377032									0.283966
peakpos15491	797.623	7.81	pos	0.744173	0.990773	-0.334238	-0.226094									0.172499
peakpos15497	797.786	15.28	pos	0.0198862	0.246562	-2.55323	-0.868798									0.126035
peakpos15498	797.784	14.87	pos	0.167202	0.899052	-1.43945	-1.03891									0.12419
peakpos15504	798.536	8.79	pos	0.725158	0.98887	0.356903	0.359916									0.489972
peakpos15507	798.574	6.79	pos	0.887576	0.997625	-0.143294	-0.170659									0.16191
peakpos15508	798.589	8.48	pos	0.550951	0.984764	-0.612079	-0.412809									0.265575
peakpos15510	798.6	7.64	pos	0.0878112	0.646577	1.8004	0.715631									0.795749
peakpos15511	798.6	9.41	pos	0.86251	0.990773	-0.175909	-0.200271									0.247818
peakpos15512	798.626	7.81	pos	0.501461	0.984764	0.685998	0.486263									0.0860952
peakpos15515	798.637	8.67	pos	0.944899	0.997701	-0.0702711	-0.051833									0.27471
peakpos15517	798.645	8.26	pos	0.707819	0.987307	0.381605	0.273663									0.908081
peakpos15520	798.68	10.64	pos	0.385859	0.984764	0.889447	0.440225									0.891261
peakpos15535	799.595	8.48	pos	0.69601	0.986551	-0.399201	-0.315792									0.267086
peakpos15537	799.603	7.64	pos	0.471789	0.984764	0.735371	0.338414									0.273927
peakpos15540	799.638	9.17	pos	0.26866	0.984764	1.13951	0.749756									0.272221
peakpos15544	799.667	8.78	pos	0.832811	0.990773	0.215206	0.201483									0.518757
peakpos15551	800.105	8.46	pos	0.787808	0.990773	0.273269	0.339022									0.430539
peakpos15556	800.519	6.95	pos	0.79232	0.990773	-0.267498	-0.23025									0.385477
peakpos15557	800.524	7.21	pos	0.828692	0.990773	-0.220442	-0.211256									0.247193
peakpos15560	800.557	8.1	pos	0.567637	0.984764	-0.587356	-0.455894									0.235427
peakpos15566	800.615	8.01	pos	0.697316	0.986551	-0.398613	-0.259268									0.272233
peakpos15567	800.652	10.34	pos	0.560735	0.984764	0.592452	0.545189									0.450647
peakpos15568	800.652	9.23	pos	0.962055	0.997701	-0.048475	-0.0471364									0.517395
peakpos15569	800.653	10.51	pos	0.291322	0.984764	1.08545	0.814456									0.50246
peakpos15570	800.659	9.45	pos	0.974981	0.997701	0.0317865	0.0102708									0.517746
peakpos15583	801.552	5.69	pos	0.448511	0.984764	0.774775	0.263599									0.15855
peakpos15591	801.683	10.14	pos	0.792468	0.990773	0.268184	0.24206									0.482745
peakpos15598	802.473	6.54	pos	0.919636	0.997701	0.102243	0.0877308									0.248492
peakpos15599	802.491	4.74	pos	0.422388	0.984764	0.822534	0.329729									0.271685
peakpos15600	802.535	6.1	pos	0.335709	0.984764	-0.990404	-0.792476									0.181183
peakpos15601	802.554	5.69	pos	0.259288	0.984764	1.16437	0.526873									0.0990886
peakpos15603	802.56	8.19	pos	0.527301	0.984764	-0.645001	-0.694805									0.304174
peakpos15607	802.63	8.97	pos	0.865683	0.991491	-0.172696	-0.141729									0.299954
peakpos15609	802.642	7.94	pos	0.849222	0.990773	0.192809	0.254639									0.276856
peakpos15611	802.666	10.44	pos	0.314592	0.984764	1.03328	1.11436									0.531694
peakpos15612	802.666	10.63	pos	0.545554	0.984764	0.617211	0.617569									0.315379
peakpos15613	802.677	9.88	pos	0.656159	0.986551	-0.454472	-0.274606									0.690572
peakpos15624	803.575	8.06	pos	0.901162	0.997701	-0.125867	-0.102822									0.179504
peakpos15641	804.552	5.91	pos	0.316028	0.984764	-1.04975	-0.561145									0.163071
peakpos15645	804.589	8.48	pos	0.41508	0.984764	0.833422	0.719117									0.329963
peakpos15648	804.623	6.94	pos	0.988892	0.999294	-0.0141201	-0.0140696									0.274087
peakpos15650	804.631	8.61	pos	0.837585	0.990773	-0.209095	-0.169273									0.40934
peakpos15666	805.59	9.21	pos	0.95852	0.997701	-0.0527199	-0.0556166									0.34407
peakpos15673	805.635	8.62	pos	0.782711	0.990773	0.281249	0.235095									0.59279
peakpos15676	805.701	14.58	pos	0.646814	0.986551	-0.467684	-0.114477									0.936094
[truncated: 1,609 more rows]
