# Supplementary material for: Long-Term Fluoxetine Administration Causes Substantial Lipidome Alteration of the Juvenile Macaque Brain
Source: Int J Mol Sci. 2021 Jul 28;22(15):8089. doi: 10.3390/ijms22158089 (PMC8348031; doi:10.3390/ijms22158089)
Supplement: Supplementary file 1 [file ijms-22-08089-s001.zip › S7.xlsx]

## Sheet: Sheet1
gene ID	t-test p-value	BH adjusted q-value	log2 FC (fluoxetine vs control)
703101	0.000311156	0.998636	-0.145235
706148	0.000324916	0.998636	-0.20823
716696	0.00045105	0.998636	-0.117667
695213	0.000859111	0.998636	-0.270821
697541	0.00151505	0.998636	-0.106982
712392	0.00153294	0.998636	-0.242785
702563	0.00189851	0.998636	-0.147506
707166	0.00210312	0.998636	-0.140374
697376	0.0023865	0.998636	-0.257015
708683	0.00263888	0.998636	-0.23916
710628	0.00300129	0.998636	-0.210282
693302	0.00357305	0.998636	-0.259522
696611	0.00392024	0.998636	0.280445
709011	0.00438176	0.998636	-0.174196
100423317	0.00471393	0.998636	-0.161276
708129	0.00472204	0.998636	0.156856
707317	0.00497518	0.998636	-0.124276
714086	0.00517724	0.998636	0.432155
706607	0.00540162	0.998636	-0.121121
709517	0.00553714	0.998636	-0.144809
696267	0.00563632	0.998636	-0.169296
709783	0.00571443	0.998636	-0.161552
717809	0.00577512	0.998636	0.358157
702510	0.00579512	0.998636	-0.167921
700058	0.00597874	0.998636	0.431904
696874	0.00601497	0.998636	-0.130693
100427913	0.00639849	0.998636	0.141829
702324	0.0069024	0.998636	-0.144459
695682	0.00705604	0.998636	-0.162865
712543	0.00832114	0.998636	-0.117928
701076	0.00854581	0.998636	-0.111027
707671	0.00857128	0.998636	0.184565
694295	0.00878124	0.998636	-0.286821
715183	0.0091481	0.998636	0.218306
718871	0.00930559	0.998636	0.149212
697954	0.00937196	0.998636	-0.161684
694105	0.0103122	0.998636	0.196816
705369	0.0103377	0.998636	-0.0850361
698055	0.0109618	0.998636	0.159643
712037	0.0110911	0.998636	-0.120314
702715	0.0111942	0.998636	0.115781
100270694	0.0112869	0.998636	-0.198366
716950	0.0113996	0.998636	-0.172269
702366	0.0114883	0.998636	-0.173701
718811	0.0119587	0.998636	-0.121109
695654	0.0120627	0.998636	-0.0804919
709953	0.012476	0.998636	0.121188
717580	0.0125798	0.998636	-0.181594
100424313	0.0127806	0.998636	-0.123507
710647	0.0128067	0.998636	-0.133869
702700	0.0129031	0.998636	-0.127187
704255	0.0131301	0.998636	-0.129682
693647	0.0132718	0.998636	-0.117989
696672	0.0139571	0.998636	-0.132501
698247	0.0140845	0.998636	-0.152113
703010	0.014099	0.998636	-0.116029
706494	0.0142824	0.998636	0.149239
703479	0.0143743	0.998636	0.22039
722132	0.0144685	0.998636	-0.0863795
700481	0.0153795	0.998636	0.0998062
702949	0.0156143	0.998636	0.230768
707516	0.0157063	0.998636	-0.121586
574352	0.0157717	0.998636	-0.135492
695300	0.0159548	0.998636	-0.15581
693459	0.0166359	0.998636	0.192923
697850	0.0166651	0.998636	0.243954
712632	0.0166736	0.998636	0.323995
702159	0.0168101	0.998636	-0.165402
707733	0.0171843	0.998636	-0.186094
716171	0.0173943	0.998636	0.221698
699581	0.0175187	0.998636	-0.200724
702998	0.0179497	0.998636	-0.183057
707257	0.0182832	0.998636	-0.152737
704335	0.0187108	0.998636	-0.13238
712197	0.0187781	0.998636	0.178514
712949	0.0199716	0.998636	0.17788
705937	0.0201152	0.998636	-0.114556
711152	0.0202638	0.998636	-0.101371
100428498	0.0203975	0.998636	-0.133398
709400	0.0204644	0.998636	-0.144277
715029	0.020562	0.998636	-0.132381
696010	0.0205643	0.998636	-0.101959
703930	0.020592	0.998636	-0.115474
696217	0.0206872	0.998636	-0.121083
721014	0.0209352	0.998636	-0.192076
700005	0.0210527	0.998636	0.331023
693890	0.02122	0.998636	-0.138754
696782	0.0213528	0.998636	0.257622
697917	0.0215476	0.998636	-0.194218
707634	0.021762	0.998636	0.255876
712815	0.0220889	0.998636	-0.148999
695071	0.0222589	0.998636	-0.210499
695517	0.0223816	0.998636	-0.114705
708040	0.0224911	0.998636	-0.144243
696054	0.0226573	0.998636	-0.155154
706035	0.0227222	0.998636	-0.0760367
677684	0.0229071	0.998636	-0.106767
714169	0.0233679	0.998636	-0.353779
574209	0.0234152	0.998636	0.249661
707858	0.0235523	0.998636	-0.180721
706149	0.0237499	0.998636	0.204707
699053	0.0239154	0.998636	-0.413281
701255	0.0242449	0.998636	-0.11092
703002	0.0243088	0.998636	0.286709
711250	0.0243444	0.998636	0.166257
717258	0.0244439	0.998636	-0.0966867
718924	0.0245505	0.998636	-0.210379
715782	0.0250831	0.998636	0.117342
700747	0.0251865	0.998636	-0.157977
677694	0.0254427	0.998636	-0.114216
721916	0.0255035	0.998636	-0.0886071
706951	0.0263112	0.998636	-0.0908299
707599	0.026367	0.998636	-0.129917
703063	0.026367	0.998636	-0.136204
694761	0.026376	0.998636	-0.133854
713664	0.0265658	0.998636	0.197924
700410	0.0265901	0.998636	0.136034
700310	0.0269622	0.998636	-0.103898
696123	0.0271799	0.998636	0.198757
694721	0.0274136	0.998636	-0.194198
721423	0.027444	0.998636	0.134127
702198	0.0275863	0.998636	0.186566
697577	0.0278579	0.998636	-0.12919
700497	0.0281434	0.998636	-0.0970884
708915	0.0287671	0.998636	-0.175821
705808	0.0289422	0.998636	-0.115118
703087	0.0296336	0.998636	0.14282
712348	0.0297094	0.998636	0.0910179
708307	0.029844	0.998636	-0.102889
716584	0.0298541	0.998636	0.119203
714000	0.0301919	0.998636	-0.155938
697622	0.0302284	0.998636	-0.197064
702745	0.0302303	0.998636	-0.137308
698631	0.0302779	0.998636	-0.118242
705584	0.0304286	0.998636	-0.148291
708111	0.0304779	0.998636	-0.0953495
703382	0.0307255	0.998636	0.119587
711379	0.0307447	0.998636	-0.0869011
100568450	0.0307543	0.998636	-0.103559
701153	0.0316811	0.998636	0.143816
714486	0.031762	0.998636	0.132443
703465	0.0319037	0.998636	0.304219
706598	0.0320683	0.998636	-0.0761875
705622	0.0320945	0.998636	-0.113386
699942	0.0321401	0.998636	0.233804
100426059	0.0321622	0.998636	0.202268
706104	0.032351	0.998636	-0.129421
709112	0.0323529	0.998636	-0.0901471
706852	0.0323832	0.998636	-0.126297
700947	0.0324744	0.998636	-0.218191
721986	0.0325804	0.998636	-0.148778
693881	0.0327428	0.998636	-0.144475
717370	0.0327977	0.998636	-0.0710204
696062	0.0329637	0.998636	0.107435
717639	0.0331004	0.998636	0.103795
714639	0.0331767	0.998636	-0.150679
713287	0.0332174	0.998636	0.166825
707368	0.0335391	0.998636	-0.132223
702757	0.0335522	0.998636	-0.0933035
693771	0.0338268	0.998636	-0.303012
700072	0.0338734	0.998636	0.137659
710012	0.0339163	0.998636	0.120615
712726	0.033991	0.998636	0.139142
702626	0.034122	0.998636	0.0981961
708170	0.0342226	0.998636	-0.0955675
717429	0.0342548	0.998636	0.141619
709520	0.0342627	0.998636	-0.0858613
713515	0.034418	0.998636	-0.12465
702960	0.0344781	0.998636	0.310721
700353	0.0345167	0.998636	-0.206873
100426891	0.034687	0.998636	0.153816
695111	0.0347268	0.998636	-0.120475
716715	0.0350871	0.998636	-0.133925
718174	0.0352918	0.998636	0.112018
705845	0.0353915	0.998636	-0.143776
718353	0.0354172	0.998636	0.205508
698503	0.0355981	0.998636	-0.15415
705608	0.035921	0.998636	-0.149072
713899	0.0360689	0.998636	-0.137503
693395	0.0362059	0.998636	0.227787
714754	0.0362656	0.998636	0.163664
709841	0.0365329	0.998636	0.0962401
711565	0.0365684	0.998636	0.235138
695376	0.036694	0.998636	-0.190158
720399	0.0367024	0.998636	0.17465
100270705	0.0367874	0.998636	-0.110967
701648	0.0371604	0.998636	0.102383
710497	0.0374282	0.998636	-0.12202
706399	0.0377259	0.998636	0.0989462
100428292	0.0380876	0.998636	0.0905695
716232	0.038271	0.998636	-0.0843234
698801	0.0385538	0.998636	-0.343403
700214	0.0387157	0.998636	0.245521
100425836	0.0389631	0.998636	0.216512
709772	0.0389869	0.998636	0.0924967
703510	0.0390248	0.998636	-0.118773
701620	0.0391218	0.998636	0.273879
713753	0.0391627	0.998636	0.133352
697241	0.0397791	0.998636	-0.128871
712893	0.0398436	0.998636	-0.17929
718309	0.0399475	0.998636	0.163175
106995141	0.0400235	0.998636	-0.258345
712633	0.0400695	0.998636	-0.103867
714097	0.0405825	0.998636	0.164188
709676	0.0407	0.998636	0.14151
702924	0.040737	0.998636	-0.142567
696683	0.0407953	0.998636	-0.132906
716814	0.0408009	0.998636	-0.123702
714326	0.040838	0.998636	0.106259
697428	0.0409982	0.998636	0.0556779
714092	0.0411112	0.998636	-0.0755903
100424147	0.041193	0.998636	0.20369
713769	0.0412822	0.998636	-0.130519
715417	0.0414297	0.998636	0.0760722
693623	0.041474	0.998636	-0.122456
708813	0.0420277	0.998636	-0.0688621
697311	0.0421671	0.998636	-0.113203
699961	0.0423037	0.998636	0.182491
714274	0.0424241	0.998636	0.0855241
705948	0.0424345	0.998636	0.10943
710571	0.0430354	0.998636	0.112137
712039	0.0431024	0.998636	-0.0821125
693402	0.0434435	0.998636	-0.159949
714263	0.043448	0.998636	-0.116458
703967	0.0435271	0.998636	0.206757
700869	0.0435303	0.998636	-0.10792
708426	0.043573	0.998636	0.0923144
696294	0.0436297	0.998636	0.14058
711047	0.0439627	0.998636	-0.148034
694844	0.0441107	0.998636	0.186698
717667	0.0443374	0.998636	-0.188586
704198	0.044374	0.998636	-0.107678
706364	0.0444303	0.998636	-0.477871
695978	0.0444655	0.998636	-0.183191
715592	0.0447055	0.998636	-0.159367
701917	0.0448505	0.998636	-0.167792
721876	0.0449062	0.998636	-0.0996803
100424180	0.0451515	0.998636	0.152545
697263	0.045242	0.998636	-0.0659179
697108	0.0453487	0.998636	-0.0779666
711082	0.0455375	0.998636	0.163478
698350	0.0461028	0.998636	-0.204172
704970	0.0461039	0.998636	0.111971
711860	0.0463005	0.998636	-0.134129
722864	0.0465059	0.998636	-0.16462
705570	0.0465385	0.998636	-0.143915
706048	0.0465771	0.998636	-0.622999
698473	0.0474773	0.998636	0.117945
699113	0.0477484	0.998636	-0.10952
695511	0.0479052	0.998636	0.14983
716810	0.0480451	0.998636	-0.156224
702195	0.0483856	0.998636	-0.236518
712088	0.0484899	0.998636	0.13332
699563	0.0486104	0.998636	-0.178754
705964	0.0487103	0.998636	-0.177259
708935	0.0491225	0.998636	-0.151998
698042	0.0492602	0.998636	-0.119734
100428514	0.0492984	0.998636	0.21658
704809	0.0494045	0.998636	-0.106244
710956	0.0497052	0.998636	0.176232
721769	0.0498632	0.998636	0.168441
695835	0.0499559	0.998636	-0.108652
709694	0.0502922	0.998636	-0.102325
720460	0.0502978	0.998636	-0.112841
710112	0.0503404	0.998636	-0.264474
574206	0.050441	0.998636	-0.158395
722050	0.0507203	0.998636	-0.145733
703844	0.0510942	0.998636	-0.126214
722402	0.0511194	0.998636	0.241316
722074	0.0511803	0.998636	-0.133298
721222	0.0512017	0.998636	0.114434
693518	0.0513506	0.998636	0.211651
100424290	0.0516519	0.998636	-0.0851228
706898	0.0516604	0.998636	-0.0823625
702392	0.0517172	0.998636	-0.177082
714858	0.0520084	0.998636	-0.398195
710030	0.0520144	0.998636	-0.113013
706249	0.0521559	0.998636	-0.199299
704457	0.0524375	0.998636	0.142859
702583	0.0527154	0.998636	0.117927
710820	0.0527231	0.998636	-0.872407
702690	0.0527677	0.998636	0.314471
700934	0.0530904	0.998636	-0.12409
703728	0.0531604	0.998636	-0.111341
702256	0.0536636	0.998636	0.130055
696248	0.053908	0.998636	-0.184988
708735	0.0541463	0.998636	-0.113912
705403	0.0543198	0.998636	-0.125372
711525	0.0543942	0.998636	-0.120424
710398	0.0544248	0.998636	0.0925447
697927	0.054504	0.998636	-0.160424
703135	0.0545421	0.998636	-0.121044
100430417	0.0545561	0.998636	0.277815
697081	0.054827	0.998636	-0.0818955
712917	0.0548567	0.998636	-0.196315
694630	0.0549393	0.998636	-0.13167
694462	0.0550341	0.998636	0.183185
694604	0.0553403	0.998636	-0.117624
698904	0.0554628	0.998636	0.179854
702840	0.0558596	0.998636	-0.112675
697020	0.0559378	0.998636	-0.124998
100429145	0.0561462	0.998636	0.221589
704817	0.056372	0.998636	0.100529
693496	0.0564443	0.998636	0.261805
710494	0.0564966	0.998636	0.141702
703841	0.0567444	0.998636	-0.182252
694608	0.056756	0.998636	-0.23782
715413	0.0573	0.998636	0.291099
100430610	0.0579157	0.998636	-0.110035
705731	0.058146	0.998636	-0.0887274
694566	0.0582303	0.998636	0.0697735
705231	0.0583582	0.998636	-0.267956
696511	0.0586607	0.998636	-0.174543
717889	0.058759	0.998636	0.205542
697084	0.0589449	0.998636	-0.189002
100423877	0.0590993	0.998636	-0.167914
713167	0.0593106	0.998636	-0.0924041
712067	0.0598682	0.998636	0.167424
696426	0.0599177	0.998636	-0.104758
719169	0.0600702	0.998636	-0.167294
699952	0.0601298	0.998636	-0.110046
720613	0.0601575	0.998636	0.215989
704544	0.0606024	0.998636	-0.10953
702288	0.0609823	0.998636	-0.120118
693818	0.0611278	0.998636	-0.113329
696575	0.061517	0.998636	-0.129379
100425248	0.0617455	0.998636	-0.149449
711670	0.061799	0.998636	-0.107472
711840	0.0619698	0.998636	-0.122547
705269	0.06208	0.998636	-0.150913
715975	0.0621556	0.998636	0.0827918
695754	0.0622375	0.998636	0.0893332
707799	0.0622976	0.998636	0.126078
693961	0.0623103	0.998636	0.113803
694500	0.0624167	0.998636	-0.0994403
712258	0.0626573	0.998636	-0.0807126
710121	0.0630855	0.998636	0.165218
712510	0.063088	0.998636	-0.0720387
705344	0.0631557	0.998636	-0.156399
698845	0.0632585	0.998636	-0.0912356
708105	0.0633026	0.998636	-0.0727855
700112	0.0633047	0.998636	-0.14591
703906	0.0635362	0.998636	0.0896627
695676	0.0636034	0.998636	-0.0913121
710499	0.0642672	0.998636	-0.0969388
574298	0.0643152	0.998636	0.267071
699712	0.0647487	0.998636	-0.0564918
700426	0.0650246	0.998636	-0.133171
700335	0.065155	0.998636	0.21753
701559	0.0654206	0.998636	-0.121107
708305	0.0655664	0.998636	-0.105005
710574	0.0656397	0.998636	0.162173
713188	0.0657154	0.998636	0.227949
710634	0.0658228	0.998636	-0.111187
700232	0.0658993	0.998636	-0.0929026
699593	0.0659439	0.998636	0.15717
717990	0.0661648	0.998636	-0.113923
721484	0.066575	0.998636	0.135271
711526	0.0666911	0.998636	-0.105574
705483	0.0667724	0.998636	-0.228099
706696	0.0671181	0.998636	-0.105549
720236	0.0671441	0.998636	-0.201233
715859	0.0672529	0.998636	0.160326
718467	0.067452	0.998636	-0.336064
700617	0.0675122	0.998636	-0.184477
703991	0.0676355	0.998636	0.192497
695698	0.0677037	0.998636	-0.114014
696043	0.0678996	0.998636	0.143072
705664	0.0684339	0.998636	-0.130163
702614	0.0684477	0.998636	0.0934295
716900	0.0684689	0.998636	0.0883954
695999	0.0688111	0.998636	-0.102922
699624	0.0689051	0.998636	-0.144024
714789	0.0689348	0.998636	0.456398
708225	0.069455	0.998636	-0.168385
709313	0.0696678	0.998636	-0.139726
698440	0.0698256	0.998636	-0.0789885
709666	0.0700376	0.998636	0.115589
709110	0.0702325	0.998636	-0.121446
664733	0.0707051	0.998636	-0.0904907
715485	0.0708367	0.998636	0.154137
723011	0.0709411	0.998636	-0.111976
717825	0.0710094	0.998636	-0.162459
713938	0.0711998	0.998636	-0.112971
694698	0.0712169	0.998636	-0.0901913
717415	0.0713892	0.998636	-0.12152
711696	0.0715818	0.998636	0.112462
706690	0.071605	0.998636	-0.0827749
709464	0.0717127	0.998636	0.133082
721744	0.071877	0.998636	0.175375
698683	0.0719385	0.998636	-0.420193
704782	0.0723006	0.998636	-0.0881079
712858	0.0723629	0.998636	0.22535
694818	0.0725234	0.998636	-0.475288
641435	0.0725333	0.998636	0.124165
701728	0.0727496	0.998636	-0.0943373
720091	0.072996	0.998636	0.163552
106993879	0.0730196	0.998636	-0.0637294
710851	0.0730201	0.998636	-0.100246
696956	0.0730841	0.998636	0.124366
107000633	0.0732431	0.998636	0.0862123
700012	0.0733498	0.998636	0.207594
700231	0.0737606	0.998636	-0.101629
714403	0.0739102	0.998636	0.148521
693544	0.0739121	0.998636	-0.0767939
698039	0.074043	0.998636	-0.0975691
100427569	0.0741085	0.998636	0.136025
695270	0.0742062	0.998636	-0.154932
722033	0.0743353	0.998636	-0.249143
701310	0.0744885	0.998636	-0.0917077
717745	0.0745937	0.998636	0.0795004
710692	0.0746432	0.998636	-0.0830838
695660	0.0746951	0.998636	-0.107999
701198	0.0747466	0.998636	0.103592
693285	0.0756575	0.998636	-0.0859995
704532	0.0757252	0.998636	-0.0927783
700489	0.0758704	0.998636	-0.12233
705207	0.0758983	0.998636	0.218241
702972	0.0759075	0.998636	-0.130387
706069	0.0759865	0.998636	0.301607
702977	0.0760728	0.998636	-0.155836
701433	0.0761016	0.998636	-0.289421
698897	0.0761379	0.998636	-0.107302
712659	0.0761793	0.998636	-0.153332
697290	0.076186	0.998636	-0.30529
694074	0.0764608	0.998636	0.318859
707245	0.076743	0.998636	-0.0680052
718570	0.0768028	0.998636	0.119991
719213	0.0769502	0.998636	-0.131265
705441	0.0769699	0.998636	0.118583
706052	0.0770596	0.998636	0.124335
719706	0.0771427	0.998636	0.178108
708998	0.077257	0.998636	-0.133223
574266	0.0772719	0.998636	-0.0924659
700354	0.0772762	0.998636	-0.0868879
717024	0.0772959	0.998636	-0.0956991
713498	0.0774566	0.998636	-0.155655
714126	0.0776446	0.998636	0.172769
707030	0.0777079	0.998636	0.143264
707050	0.077715	0.998636	-0.273013
719275	0.0777952	0.998636	0.0927227
694473	0.0778432	0.998636	-0.368019
106994003	0.0778696	0.998636	0.123107
708506	0.0780501	0.998636	0.172344
699206	0.078079	0.998636	0.178771
706978	0.078098	0.998636	-0.107313
574320	0.0782372	0.998636	-0.123254
708518	0.0783008	0.998636	-0.19871
705836	0.078327	0.998636	0.0994884
702056	0.0784	0.998636	-0.063458
711260	0.0784871	0.998636	0.129912
707266	0.0788231	0.998636	-0.21039
714221	0.0791131	0.998636	0.18384
718980	0.079222	0.998636	0.176401
707390	0.0792825	0.998636	-0.10715
693505	0.0796536	0.998636	-0.131564
698538	0.0796859	0.998636	0.142986
574267	0.0798686	0.998636	-0.10789
703414	0.0799117	0.998636	0.175318
716377	0.0799755	0.998636	0.135197
708415	0.0800151	0.998636	0.155794
703210	0.0804086	0.998636	-0.129338
708605	0.0804444	0.998636	0.187479
693963	0.0809884	0.998636	-0.131492
709832	0.0811297	0.998636	-0.116317
100425016	0.0813529	0.998636	0.138979
718261	0.0813755	0.998636	-0.131891
713589	0.0816835	0.998636	0.10624
703999	0.0817323	0.998636	-0.0921958
699856	0.0817801	0.998636	0.101211
704155	0.0819415	0.998636	-0.0817688
718609	0.0821245	0.998636	-0.0622266
702593	0.0822227	0.998636	-0.168832
709451	0.0823386	0.998636	0.745193
700803	0.0824397	0.998636	-0.119392
700948	0.082636	0.998636	-0.15979
696756	0.0826806	0.998636	-0.0884058
696167	0.0827322	0.998636	0.101153
695440	0.0829716	0.998636	-0.10266
710559	0.0830324	0.998636	-0.190278
701238	0.0831562	0.998636	0.166698
696458	0.0832146	0.998636	-0.136969
719583	0.0833571	0.998636	0.136186
709574	0.0833592	0.998636	0.19597
697612	0.083397	0.998636	-0.0917934
712959	0.0834737	0.998636	0.120026
707177	0.0838986	0.998636	-0.109004
720072	0.0839296	0.998636	0.187283
707975	0.0840659	0.998636	-0.0739812
718787	0.0841753	0.998636	-0.182705
711418	0.0843139	0.998636	0.234122
715971	0.0843222	0.998636	-0.103399
718171	0.0843997	0.998636	-0.151457
696166	0.0844049	0.998636	-0.0819209
715080	0.0846061	0.998636	0.131711
715127	0.0847905	0.998636	0.153623
708563	0.0848868	0.998636	0.171435
699087	0.0850474	0.998636	-0.10442
714412	0.0851338	0.998636	-0.137374
707590	0.0851587	0.998636	-0.121855
713053	0.0853627	0.998636	-0.0805537
713214	0.0854163	0.998636	0.105358
716645	0.0855013	0.998636	0.178557
716801	0.0855059	0.998636	0.332842
722848	0.0856851	0.998636	-0.19634
694323	0.0856987	0.998636	0.195405
700384	0.0858221	0.998636	-0.190008
716742	0.0858434	0.998636	0.0647185
704688	0.0858802	0.998636	-0.155001
716211	0.085928	0.998636	0.132345
700679	0.0860843	0.998636	0.147108
707037	0.0862003	0.998636	0.0843653
694662	0.0862808	0.998636	-0.0977922
708956	0.0863949	0.998636	-0.0695065
707102	0.0865445	0.998636	-0.0777199
100429709	0.0867272	0.998636	0.111274
707362	0.086735	0.998636	0.0944921
700073	0.0873175	0.998636	0.107812
715420	0.087361	0.998636	0.181047
695335	0.0877584	0.998636	-0.134664
697557	0.0877901	0.998636	-0.0983603
719034	0.0879627	0.998636	0.0867701
704161	0.088056	0.998636	-0.0967889
713614	0.0880932	0.998636	-0.0871409
700695	0.0881667	0.998636	-0.0676071
574247	0.0884099	0.998636	-0.0871801
715362	0.0886168	0.998636	-0.367632
697064	0.08869	0.998636	-0.09805
704986	0.0889063	0.998636	-0.0783381
705982	0.0889108	0.998636	-0.10097
714595	0.0889666	0.998636	-0.161909
706433	0.0890099	0.998636	-0.129988
100423251	0.0892363	0.998636	-0.0850501
703355	0.0893206	0.998636	-0.143081
701537	0.0894155	0.998636	-0.0929638
701351	0.0895549	0.998636	-0.144956
701491	0.0898192	0.998636	-0.127569
705459	0.089903	0.998636	-0.128856
720836	0.0899991	0.998636	0.104141
698816	0.0901688	0.998636	0.0980093
715457	0.0902437	0.998636	0.15555
708362	0.0903745	0.998636	-0.0896743
707893	0.0904809	0.998636	-0.130626
714668	0.0906931	0.998636	0.162369
699690	0.0907016	0.998636	0.11848
702698	0.0908253	0.998636	-0.0968714
710431	0.0908266	0.998636	-0.160563
704611	0.0909423	0.998636	0.130328
703544	0.0911056	0.998636	-0.22797
704454	0.0912633	0.998636	-0.12105
714942	0.0913015	0.998636	-0.113439
699081	0.0913278	0.998636	0.108984
707060	0.0913542	0.998636	0.113435
705577	0.0914276	0.998636	0.164304
719101	0.0914902	0.998636	0.100234
698045	0.0915091	0.998636	-0.0801775
705368	0.0915861	0.998636	0.143636
700825	0.0916696	0.998636	-0.138943
707589	0.0917588	0.998636	-0.145636
711494	0.0917814	0.998636	-0.10217
703494	0.0920025	0.998636	0.112508
705176	0.0920125	0.998636	-0.085135
711465	0.0922876	0.998636	-0.091995
709896	0.0926972	0.998636	-0.115665
100425223	0.0927108	0.998636	-0.162598
695625	0.092783	0.998636	-0.105123
717683	0.0927864	0.998636	0.128367
697107	0.0930838	0.998636	0.110601
702994	0.0931211	0.998636	-0.12031
702179	0.0931711	0.998636	-0.153026
695678	0.0932482	0.998636	-0.105251
693970	0.093275	0.998636	-0.0866352
696088	0.0935346	0.998636	-0.0851712
701736	0.0936152	0.998636	-0.154816
693920	0.0937048	0.998636	-0.101241
713416	0.0938114	0.998636	-0.10362
696748	0.0942236	0.998636	0.249668
707815	0.0943036	0.998636	-0.126023
701328	0.0943194	0.998636	0.203734
713606	0.0945581	0.998636	-0.419212
706044	0.09456	0.998636	0.0837682
712926	0.094572	0.998636	-0.15658
710840	0.0947997	0.998636	0.135029
695684	0.0949065	0.998636	0.115503
705421	0.0952214	0.998636	-0.109908
696214	0.0953608	0.998636	-0.269489
698559	0.0954388	0.998636	0.0958953
715857	0.0954686	0.998636	0.062033
714881	0.0956815	0.998636	0.281201
713517	0.0957044	0.998636	-0.0895243
705748	0.0957468	0.998636	-0.105009
718301	0.0958056	0.998636	-0.068499
693537	0.0962003	0.998636	0.103614
713038	0.0962818	0.998636	-0.0755524
711785	0.0963443	0.998636	0.161183
715162	0.0965487	0.998636	-0.109158
721809	0.09657	0.998636	0.104912
705821	0.0965944	0.998636	-0.103818
720069	0.0967314	0.998636	-0.086223
703008	0.096866	0.998636	-0.0946525
698107	0.0968975	0.998636	0.0871456
700477	0.0969017	0.998636	0.151978
698661	0.0969416	0.998636	-0.102736
712080	0.0972352	0.998636	-0.214642
696789	0.0973216	0.998636	0.167499
715675	0.0975934	0.998636	-0.070021
706120	0.0981365	0.998636	0.135176
713449	0.0982641	0.998636	-0.0708218
712839	0.098441	0.998636	0.291563
715969	0.098591	0.998636	-0.097658
716614	0.0987374	0.998636	-0.135287
707263	0.0987514	0.998636	-0.150061
710590	0.0988339	0.998636	-0.0804272
710122	0.099117	0.998636	-0.124442
703203	0.0991591	0.998636	0.183543
705101	0.0993375	0.998636	0.0822409
704547	0.0993541	0.998636	0.16464
702375	0.099697	0.998636	-0.0953596
712585	0.0997659	0.998636	0.0776877
710019	0.100085	0.998636	-0.142494
722072	0.100246	0.998636	-0.115632
699220	0.100489	0.998636	-0.118757
705125	0.100706	0.998636	-0.127361
698595	0.100829	0.998636	0.0787735
712439	0.101239	0.998636	-0.0612987
713953	0.101329	0.998636	0.0915794
697033	0.101453	0.998636	-0.115313
698338	0.101658	0.998636	0.0902162
700296	0.101745	0.998636	-0.0815724
710105	0.101954	0.998636	-0.0835069
700488	0.102635	0.998636	0.0697631
707990	0.102687	0.998636	-0.578531
708128	0.102696	0.998636	-0.142411
701707	0.102714	0.998636	-0.081366
699328	0.102764	0.998636	-0.210109
705705	0.102772	0.998636	-0.0840218
697643	0.103446	0.998636	-0.190809
701439	0.103526	0.998636	0.11533
717964	0.103601	0.998636	-0.0802621
694190	0.103661	0.998636	-0.13383
709677	0.103721	0.998636	-0.0633879
693626	0.103778	0.998636	-0.13211
705321	0.103804	0.998636	0.145498
703662	0.103998	0.998636	-0.112377
712428	0.104064	0.998636	-0.31346
701522	0.104208	0.998636	-0.0830332
702512	0.104343	0.998636	-0.109472
722634	0.104368	0.998636	0.162762
694282	0.104435	0.998636	-0.0954562
706172	0.104457	0.998636	-0.166813
721848	0.104718	0.998636	0.171139
714437	0.104759	0.998636	0.0825972
694261	0.104903	0.998636	0.0948062
695877	0.104987	0.998636	-0.0939326
699568	0.10502	0.998636	-0.121612
701688	0.105393	0.998636	0.10646
699931	0.105556	0.998636	-0.132615
703166	0.105796	0.998636	-0.21718
703333	0.105802	0.998636	-0.118357
703888	0.105955	0.998636	-0.117485
695287	0.106004	0.998636	0.10537
711734	0.106228	0.998636	-0.0862155
704058	0.106296	0.998636	-0.0918576
715963	0.106349	0.998636	0.159607
722762	0.106613	0.998636	0.0716819
693303	0.10675	0.998636	0.111245
704038	0.107255	0.998636	0.198892
574205	0.107439	0.998636	0.147885
707972	0.107488	0.998636	-0.164541
716682	0.107849	0.998636	-0.160415
694337	0.108096	0.998636	0.196362
705818	0.108154	0.998636	0.0813714
700138	0.10826	0.998636	-0.0998719
706208	0.108363	0.998636	-0.102406
693278	0.108468	0.998636	-0.105565
709119	0.108682	0.998636	0.19509
712033	0.109167	0.998636	0.0947572
717944	0.109241	0.998636	-0.104695
697221	0.10934	0.998636	0.10125
705999	0.109489	0.998636	0.131605
695113	0.109554	0.998636	-0.109116
703401	0.10969	0.998636	-0.503814
722145	0.109712	0.998636	0.144167
696865	0.109724	0.998636	0.207693
703623	0.11004	0.998636	0.148333
696362	0.110357	0.998636	-0.0802762
709819	0.110504	0.998636	-0.0701585
705147	0.110542	0.998636	-0.164765
715567	0.110677	0.998636	0.0808098
704248	0.110757	0.998636	-0.227189
710534	0.110816	0.998636	-0.34369
711210	0.110828	0.998636	-0.0938165
693585	0.110974	0.998636	-0.077679
716013	0.110976	0.998636	-0.0828877
714712	0.111202	0.998636	-0.0825042
710175	0.111463	0.998636	-0.101423
715924	0.111478	0.998636	0.172119
710464	0.111491	0.998636	-0.168071
707542	0.111582	0.998636	-0.0971596
705080	0.111806	0.998636	-0.151841
712606	0.111979	0.998636	-0.0787211
695382	0.11214	0.998636	0.189194
700918	0.11219	0.998636	-0.0954555
699511	0.112271	0.998636	-0.0882413
696246	0.112597	0.998636	0.137144
711838	0.112877	0.998636	0.17505
721817	0.112887	0.998636	0.0888913
700980	0.112986	0.998636	-0.214893
718006	0.113084	0.998636	-0.16297
697462	0.113187	0.998636	0.210946
708546	0.113261	0.998636	-0.106625
697822	0.113352	0.998636	0.151513
701465	0.113396	0.998636	0.126683
711791	0.113895	0.998636	0.102477
694686	0.113993	0.998636	0.250364
698196	0.114098	0.998636	0.203885
721415	0.114255	0.998636	-0.215046
709476	0.114393	0.998636	0.319303
706401	0.114407	0.998636	-0.120045
711578	0.114427	0.998636	-0.126368
696681	0.114879	0.998636	0.1697
713843	0.114947	0.998636	-0.0675077
100430343	0.115056	0.998636	0.221102
707942	0.115311	0.998636	-0.169215
694987	0.115367	0.998636	-0.0906673
707531	0.115403	0.998636	-0.148423
712345	0.115921	0.998636	-0.122679
707255	0.116043	0.998636	-0.157217
694622	0.116116	0.998636	-0.0679253
703928	0.116141	0.998636	-0.433987
106992423	0.116276	0.998636	-0.13745
715881	0.116399	0.998636	-0.096745
702656	0.116482	0.998636	-0.0963219
710311	0.116597	0.998636	0.0975381
707902	0.116598	0.998636	-0.0931407
705074	0.116604	0.998636	-0.102871
710389	0.117149	0.998636	-0.167629
705653	0.117185	0.998636	-0.101379
574277	0.117211	0.998636	-0.206042
714157	0.117402	0.998636	-0.279857
718501	0.117627	0.998636	-0.0694636
697635	0.117775	0.998636	-0.123709
706873	0.11782	0.998636	-0.143484
695123	0.117841	0.998636	-0.0935382
710444	0.117941	0.998636	0.154031
714950	0.11805	0.998636	0.122852
703658	0.118211	0.998636	-0.0827499
700000	0.118486	0.998636	0.147758
704663	0.118562	0.998636	-0.198488
718017	0.118593	0.998636	-0.115262
699394	0.118621	0.998636	0.201796
693648	0.119124	0.998636	-0.0928279
715803	0.119144	0.998636	-0.0695381
704087	0.119149	0.998636	-0.109245
717576	0.119159	0.998636	-0.168424
707828	0.119413	0.998636	-0.0678415
708566	0.119645	0.998636	0.154862
695026	0.119656	0.998636	-0.0938483
717866	0.119689	0.998636	-0.0851551
705686	0.119935	0.998636	0.100739
712592	0.120052	0.998636	-0.11846
716905	0.120191	0.998636	-0.0980947
695750	0.120845	0.998636	-0.0948414
713107	0.121284	0.998636	-0.0844393
705436	0.121349	0.998636	0.139992
696238	0.121503	0.998636	0.080802
700217	0.121834	0.998636	0.174304
706306	0.121887	0.998636	-0.067994
697738	0.121945	0.998636	-0.128233
708191	0.12195	0.998636	-0.130859
707436	0.12202	0.998636	0.161935
695711	0.12206	0.998636	-0.139231
700320	0.122091	0.998636	-0.165694
695635	0.122136	0.998636	0.166281
712455	0.12216	0.998636	0.0820352
717360	0.122206	0.998636	0.128983
701486	0.122252	0.998636	-0.090972
574164	0.122303	0.998636	0.195399
698843	0.122349	0.998636	-0.11807
696669	0.122623	0.998636	0.112641
708453	0.122811	0.998636	-0.0915823
707699	0.122822	0.998636	-0.0801968
100423477	0.122839	0.998636	-0.0982315
693922	0.122943	0.998636	0.066342
699510	0.123174	0.998636	-0.250138
712377	0.123566	0.998636	-0.0865151
693801	0.123566	0.998636	-0.0815533
695593	0.123755	0.998636	0.109904
716963	0.124007	0.998636	0.158562
697032	0.124241	0.998636	0.156393
706967	0.124479	0.998636	-0.248201
695987	0.124494	0.998636	-0.313197
704670	0.124774	0.998636	-0.136879
712985	0.124874	0.998636	0.116858
714105	0.124971	0.998636	-0.126883
704304	0.125189	0.998636	0.0814687
714189	0.125407	0.998636	-0.0985569
702587	0.125449	0.998636	0.115656
705954	0.125562	0.998636	-0.125147
713814	0.125618	0.998636	-0.22076
699629	0.125636	0.998636	-0.100527
713607	0.125803	0.998636	0.0599217
711551	0.125894	0.998636	-0.185595
703458	0.12595	0.998636	-0.128625
714175	0.126065	0.998636	0.122228
705799	0.126183	0.998636	-0.0893844
722572	0.126211	0.998636	0.0716591
697127	0.126359	0.998636	-0.0805884
717026	0.126558	0.998636	0.385685
703973	0.126584	0.998636	0.0949706
699626	0.126629	0.998636	-0.151376
717088	0.12697	0.998636	-0.157982
695286	0.127207	0.998636	-0.0967921
722180	0.127208	0.998636	-0.087354
710990	0.127269	0.998636	-0.230985
712752	0.127468	0.998636	0.0731639
706342	0.12748	0.998636	0.100124
714726	0.127804	0.998636	0.111658
713367	0.128324	0.998636	-0.228561
705375	0.128444	0.998636	-0.130321
699079	0.128556	0.998636	-0.0600866
697690	0.129128	0.998636	-0.0893216
717438	0.129215	0.998636	0.143375
100425664	0.129305	0.998636	0.0792138
706625	0.129319	0.998636	-0.146579
704749	0.129353	0.998636	-0.117834
711635	0.129364	0.998636	-0.0750514
703326	0.129462	0.998636	-0.0666159
706262	0.129475	0.998636	-0.085388
714082	0.129475	0.998636	-0.134305
709939	0.129579	0.998636	0.0833918
703777	0.129603	0.998636	-0.163838
722470	0.129843	0.998636	-0.0788484
697832	0.130049	0.998636	0.126415
700653	0.130058	0.998636	-0.136013
703321	0.130148	0.998636	-0.0643917
705057	0.130336	0.998636	0.0730315
713198	0.130483	0.998636	0.155196
704753	0.130541	0.998636	0.23051
712189	0.130897	0.998636	-0.102636
698639	0.130928	0.998636	-0.105951
693468	0.130938	0.998636	0.10878
100429385	0.131032	0.998636	0.101709
702385	0.131047	0.998636	-0.115881
693786	0.131073	0.998636	-0.0835933
715911	0.131574	0.998636	0.250458
712283	0.131621	0.998636	0.136292
694382	0.131862	0.998636	0.18502
701569	0.131863	0.998636	-0.0529921
716010	0.131871	0.998636	-0.238855
714727	0.132171	0.998636	-0.0969658
720965	0.132198	0.998636	-0.0602725
715233	0.132247	0.998636	-0.0632766
703576	0.13233	0.998636	-0.0881327
695946	0.132381	0.998636	-0.127011
100430078	0.132553	0.998636	0.139543
106999457	0.132609	0.998636	0.0731559
714864	0.132831	0.998636	-0.0881621
100426645	0.133048	0.998636	-0.170844
714969	0.133095	0.998636	-0.079163
714292	0.133182	0.998636	-0.0965151
716239	0.133209	0.998636	0.0742258
715546	0.133261	0.998636	0.0921478
718772	0.133335	0.998636	-0.0793432
703409	0.133351	0.998636	0.108062
700711	0.133502	0.998636	-0.0732972
710549	0.133517	0.998636	-0.0767475
696716	0.133678	0.998636	0.0722383
698565	0.133696	0.998636	0.0748686
704257	0.133724	0.998636	-0.0726545
574264	0.133804	0.998636	-0.489843
719487	0.133843	0.998636	-0.247177
695620	0.133893	0.998636	-0.120517
698977	0.134088	0.998636	0.083081
716408	0.134194	0.998636	-0.0798583
696258	0.134268	0.998636	0.0564946
701253	0.13436	0.998636	-0.10953
716572	0.134367	0.998636	0.0738267
714226	0.134425	0.998636	-0.0618341
699343	0.134457	0.998636	0.15039
721695	0.134539	0.998636	0.103687
716563	0.134662	0.998636	0.054539
574361	0.134683	0.998636	-0.106653
717740	0.134695	0.998636	0.114583
709570	0.134731	0.998636	-0.0955563
696408	0.134872	0.998636	0.0700035
698220	0.134986	0.998636	-0.0994138
696746	0.134995	0.998636	-0.107416
722387	0.135048	0.998636	-0.202484
715021	0.135467	0.998636	0.218909
709971	0.135475	0.998636	-0.0776096
714844	0.135534	0.998636	-0.11671
100424815	0.135547	0.998636	-0.0954818
715667	0.135594	0.998636	-0.369461
715864	0.135632	0.998636	0.0974663
694075	0.13588	0.998636	-0.0876433
694553	0.136066	0.998636	-0.100004
703019	0.136141	0.998636	0.128087
718256	0.136221	0.998636	-0.0674728
715169	0.136247	0.998636	-0.687573
713619	0.136264	0.998636	-0.118115
700976	0.136276	0.998636	0.0812016
698866	0.136425	0.998636	-0.137858
695379	0.136654	0.998636	-0.114552
696349	0.136707	0.998636	-0.102752
716045	0.136732	0.998636	-0.0989292
703939	0.137012	0.998636	-0.0773374
701203	0.13713	0.998636	-0.174638
720525	0.137134	0.998636	-0.0958029
719556	0.137909	0.998636	-0.072722
694664	0.138094	0.998636	-0.116422
704755	0.138417	0.998636	0.0550127
694139	0.138431	0.998636	-0.138343
100424758	0.138786	0.998636	0.059761
698312	0.138961	0.998636	0.15524
715887	0.139241	0.998636	-0.0645238
699108	0.139255	0.998636	-0.0861607
107000686	0.139511	0.998636	0.206758
721141	0.139642	0.998636	0.172691
697300	0.13965	0.998636	-0.0618607
694185	0.139736	0.998636	0.18278
698068	0.140088	0.998636	-0.0851817
709227	0.140413	0.998636	-0.17506
697273	0.140619	0.998636	-0.0703252
712849	0.14065	0.998636	-0.0787402
715317	0.140775	0.998636	0.116824
695737	0.141057	0.998636	-0.121876
710514	0.141128	0.998636	0.102323
705847	0.141321	0.998636	-0.11247
703859	0.141331	0.998636	-0.0790112
720192	0.141375	0.998636	0.121332
710594	0.141429	0.998636	0.150032
698283	0.141476	0.998636	-0.127886
706896	0.141516	0.998636	-0.0937074
712237	0.141616	0.998636	0.134476
722401	0.141738	0.998636	-0.176913
711090	0.141804	0.998636	0.144292
707823	0.141917	0.998636	0.149302
706240	0.142122	0.998636	-0.549865
713356	0.142177	0.998636	0.101717
717368	0.142577	0.998636	0.0542874
720708	0.142749	0.998636	0.142624
708341	0.142818	0.998636	0.112165
717469	0.142852	0.998636	-0.0646665
100428553	0.142955	0.998636	-0.127072
713816	0.143038	0.998636	0.101898
714977	0.14308	0.998636	0.21088
693743	0.143343	0.998636	-0.103794
718503	0.143486	0.998636	0.117653
694945	0.143491	0.998636	0.0956498
705412	0.143507	0.998636	-0.12482
711117	0.143855	0.998636	-0.0849739
721272	0.143875	0.998636	-0.0972245
696706	0.14391	0.998636	-0.108109
699105	0.143915	0.998636	-0.0599949
699899	0.143949	0.998636	0.105996
705491	0.144075	0.998636	-0.0807742
695886	0.14409	0.998636	0.141775
703246	0.144136	0.998636	0.180034
717425	0.144162	0.998636	0.105608
708455	0.14428	0.998636	0.077469
704083	0.144365	0.998636	1.47009
708909	0.144475	0.998636	0.1236
100429659	0.144876	0.998636	0.136719
720316	0.145004	0.998636	0.157345
712072	0.145063	0.998636	-0.100155
717977	0.145064	0.998636	-0.179753
714536	0.145095	0.998636	-0.0992409
718881	0.145108	0.998636	-0.0870881
709667	0.145191	0.998636	-0.0767283
714862	0.145333	0.998636	-0.0958822
717844	0.14551	0.998636	-0.10474
710940	0.145547	0.998636	0.0952083
699028	0.145939	0.998636	-0.0830128
708818	0.14603	0.998636	0.103308
693666	0.146364	0.998636	0.112564
713177	0.146373	0.998636	-0.073877
698766	0.146487	0.998636	-0.101601
694179	0.146515	0.998636	-0.117273
713978	0.146619	0.998636	-0.270285
709235	0.146683	0.998636	0.091564
711947	0.146746	0.998636	0.11265
702306	0.146818	0.998636	-0.0840621
709050	0.146944	0.998636	0.13028
714871	0.146968	0.998636	0.172807
713916	0.147275	0.998636	0.0654981
700061	0.147276	0.998636	-0.0856907
698848	0.147521	0.998636	0.117447
693812	0.147633	0.998636	-0.0541756
100424959	0.147898	0.998636	0.171946
706007	0.148027	0.998636	-0.109006
574233	0.148139	0.998636	0.107615
708786	0.148503	0.998636	-0.0703403
719538	0.148601	0.998636	0.110414
718145	0.148636	0.998636	0.198348
100430437	0.148665	0.998636	-0.0845221
698254	0.148666	0.998636	-0.0991299
703047	0.148709	0.998636	-0.118524
100425114	0.148857	0.998636	0.127363
708517	0.149244	0.998636	-0.111385
699110	0.149376	0.998636	-0.172965
722723	0.14972	0.998636	0.138009
574116	0.149784	0.998636	-1.00096
106993487	0.150014	0.998636	-0.590333
714606	0.150088	0.998636	0.17044
699632	0.150324	0.998636	-0.423046
708171	0.150466	0.998636	-0.0855543
717324	0.150481	0.998636	-0.426125
695683	0.150486	0.998636	-0.271742
717586	0.150545	0.998636	-0.0880875
696577	0.150574	0.998636	-0.0865164
699804	0.150686	0.998636	0.101243
693599	0.150963	0.998636	0.0885454
703990	0.150975	0.998636	0.111731
705371	0.151148	0.998636	-0.106457
699742	0.15148	0.998636	0.163673
715314	0.151497	0.998636	0.0656789
696476	0.151525	0.998636	-0.111533
694273	0.151908	0.998636	-0.0878875
700938	0.151989	0.998636	-0.0600609
697788	0.152013	0.998636	-0.117981
700184	0.152141	0.998636	-0.105035
715889	0.152321	0.998636	0.107485
100428822	0.15234	0.998636	0.148213
705519	0.152443	0.998636	-0.0875396
709223	0.152575	0.998636	-0.509041
715219	0.152587	0.998636	0.0780683
695870	0.152636	0.998636	-0.0890643
712307	0.15273	0.998636	0.0856014
721918	0.15282	0.998636	0.113048
708498	0.153105	0.998636	-0.0736811
717458	0.153173	0.998636	-0.138529
698993	0.153535	0.998636	-0.0939269
699977	0.1538	0.998636	-0.401119
718961	0.153878	0.998636	-0.109088
722199	0.153883	0.998636	0.159328
718948	0.153914	0.998636	0.129597
713303	0.153944	0.998636	0.0709471
697994	0.154599	0.998636	0.0824118
106994852	0.154611	0.998636	0.159459
694728	0.154808	0.998636	-0.0754192
714530	0.154822	0.998636	0.130349
696580	0.154827	0.998636	0.142256
712685	0.154983	0.998636	0.092247
712709	0.155016	0.998636	0.115392
702506	0.155494	0.998636	-0.11129
703555	0.155619	0.998636	0.067753
697319	0.15563	0.998636	-0.0784678
695474	0.155702	0.998636	-0.0821139
699754	0.15579	0.998636	-0.125927
106992484	0.155857	0.998636	-0.0987392
707449	0.155872	0.998636	-0.10606
693589	0.155925	0.998636	-0.0637925
717461	0.155997	0.998636	-0.1197
700192	0.156002	0.998636	-0.147535
711855	0.156083	0.998636	0.110494
574113	0.156218	0.998636	0.0769677
704080	0.156327	0.998636	-0.0932163
702943	0.156459	0.998636	-0.167366
696493	0.156577	0.998636	-0.0789546
709933	0.156627	0.998636	-0.78968
697773	0.15674	0.998636	-0.0871385
717424	0.156882	0.998636	-0.0926601
700977	0.156982	0.998636	0.310797
709800	0.157096	0.998636	0.0989558
709364	0.157369	0.998636	-0.0818335
694603	0.157375	0.998636	-0.0859467
716033	0.157794	0.998636	0.12125
707539	0.15798	0.998636	-0.11199
694351	0.158069	0.998636	-0.0953998
704737	0.158098	0.998636	0.0833845
698693	0.158105	0.998636	0.0664928
722614	0.158129	0.998636	-0.502417
704090	0.158129	0.998636	-0.0952699
719205	0.158159	0.998636	0.136493
700601	0.158223	0.998636	-0.116484
706207	0.158247	0.998636	-0.0896653
695720	0.158407	0.998636	0.101397
699844	0.158628	0.998636	-0.12024
106997040	0.158655	0.998636	-0.0980297
694198	0.158729	0.998636	-0.0750397
699909	0.15878	0.998636	-0.106123
694247	0.159334	0.998636	-0.0858775
704769	0.159402	0.998636	0.0887866
705215	0.159545	0.998636	-0.0793173
700902	0.159735	0.998636	-0.101514
715610	0.159877	0.998636	-0.0835662
703953	0.159913	0.998636	-0.0811883
100532740	0.159999	0.998636	-0.155075
677716	0.160089	0.998636	-0.140973
696619	0.160451	0.998636	-0.0925639
716214	0.160542	0.998636	0.094271
697198	0.160581	0.998636	-0.083724
706292	0.160594	0.998636	-0.0927579
722845	0.160643	0.998636	-0.13221
702356	0.160731	0.998636	-0.0753622
715772	0.160741	0.998636	0.0969961
706436	0.160924	0.998636	-0.12343
703863	0.16093	0.998636	-0.0615389
716383	0.160953	0.998636	0.154104
717914	0.160962	0.998636	0.171713
714090	0.161147	0.998636	0.0885663
702021	0.16127	0.998636	-0.100305
693662	0.161515	0.998636	0.1059
701575	0.161687	0.998636	-0.111582
716036	0.161811	0.998636	0.219845
703691	0.161851	0.998636	-0.0880674
698093	0.162071	0.998636	0.0642834
717500	0.162978	0.998636	-0.0867083
697028	0.163018	0.998636	-0.113866
695646	0.163093	0.998636	-0.068115
710764	0.163141	0.998636	-0.0767139
712434	0.16317	0.998636	-0.144051
705991	0.163407	0.998636	-0.0796063
698200	0.163764	0.998636	0.150674
699930	0.163856	0.998636	0.101192
711558	0.163912	0.998636	0.124763
707977	0.164035	0.998636	-0.0685302
715070	0.164128	0.998636	0.130593
695864	0.164265	0.998636	0.085914
703436	0.164365	0.998636	-0.125074
716785	0.164571	0.998636	-0.128573
699474	0.164655	0.998636	-0.0596157
709358	0.164923	0.998636	-0.130638
695437	0.165154	0.998636	-0.0802489
705289	0.165168	0.998636	-0.650737
708033	0.16518	0.998636	-0.108257
704441	0.165262	0.998636	-0.146351
709300	0.165274	0.998636	-0.117025
711936	0.165408	0.998636	0.107336
106997893	0.165418	0.998636	-0.416327
705543	0.165439	0.998636	-0.0828873
696668	0.165549	0.998636	-0.0827859
720079	0.165585	0.998636	0.119426
106993167	0.165738	0.998636	0.0996417
701837	0.165799	0.998636	-0.122456
695951	0.165832	0.998636	-0.0889472
677719	0.165849	0.998636	0.0694892
700691	0.165892	0.998636	-0.0986361
712683	0.165925	0.998636	0.270463
700703	0.165937	0.998636	0.0750174
706217	0.16598	0.998636	-0.0674104
693836	0.166171	0.998636	0.0803248
701543	0.166226	0.998636	0.085626
703838	0.16648	0.998636	0.165511
719338	0.166509	0.998636	0.132722
694640	0.166528	0.998636	0.0712779
703678	0.16656	0.998636	0.130106
700686	0.166586	0.998636	-0.103753
707411	0.16659	0.998636	0.17152
719039	0.166658	0.998636	-0.0846541
708739	0.16668	0.998636	0.0988181
705036	0.166759	0.998636	-0.0992429
707227	0.166878	0.998636	0.163662
709882	0.166882	0.998636	0.292912
700255	0.166982	0.998636	-0.0598689
698870	0.167057	0.998636	0.120558
707384	0.167078	0.998636	0.0599081
709657	0.167088	0.998636	0.18319
715549	0.167102	0.998636	-0.0776491
716063	0.167174	0.998636	0.17907
720093	0.167176	0.998636	0.175722
699244	0.167317	0.998636	-0.108154
106998232	0.167454	0.998636	-0.0413056
699938	0.16765	0.998636	0.0448878
718187	0.16779	0.998636	0.110667
707191	0.167825	0.998636	-0.0887351
100429040	0.167857	0.998636	-0.101036
701712	0.167873	0.998636	0.119236
714414	0.167902	0.998636	0.066768
719122	0.167905	0.998636	0.171231
721420	0.167928	0.998636	-0.0845692
693322	0.16795	0.998636	-0.112627
703803	0.168006	0.998636	-0.0817085
700253	0.168145	0.998636	-0.0594333
695933	0.168201	0.998636	-0.113172
699914	0.168327	0.998636	-0.0698528
718302	0.168421	0.998636	-0.174905
696545	0.16845	0.998636	0.196271
714755	0.168602	0.998636	-0.0948802
699572	0.168627	0.998636	0.150246
100424648	0.168797	0.998636	-0.127723
697856	0.168861	0.998636	-0.0722663
100423350	0.168872	0.998636	0.0816509
693594	0.168923	0.998636	-0.0655133
722059	0.169658	0.998636	-0.100529
714138	0.169915	0.998636	0.118626
718525	0.169978	0.998636	0.122642
703957	0.169996	0.998636	-0.105781
709975	0.170055	0.998636	0.0671299
697201	0.170132	0.998636	-0.114082
700457	0.17014	0.998636	0.103383
703191	0.170155	0.998636	-0.0750667
100430378	0.170216	0.998636	0.120917
703051	0.170228	0.998636	-0.19839
705997	0.170276	0.998636	-0.0992736
704580	0.17073	0.998636	-0.0646165
715812	0.170766	0.998636	-0.0827497
712061	0.171169	0.998636	0.09445
705986	0.171423	0.998636	-0.0878279
700643	0.171473	0.998636	0.0703826
695699	0.171795	0.998636	0.131382
716796	0.171934	0.998636	-0.0903352
711129	0.171964	0.998636	-0.126307
694108	0.171965	0.998636	0.109286
704112	0.171965	0.998636	-0.0757345
705563	0.172077	0.998636	0.185745
707483	0.172093	0.998636	-0.270983
718689	0.172236	0.998636	0.120557
712791	0.172323	0.998636	0.17306
708755	0.172342	0.998636	-0.0863753
721945	0.172804	0.998636	0.0784027
718489	0.172833	0.998636	0.149694
711113	0.172862	0.998636	0.270264
714976	0.172915	0.998636	-0.113536
710417	0.173385	0.998636	-0.0791572
700963	0.173445	0.998636	-0.352609
705028	0.173669	0.998636	0.0556837
708284	0.173921	0.998636	-0.16613
719300	0.174083	0.998636	0.16256
100429676	0.174106	0.998636	0.165736
706787	0.174272	0.998636	0.125642
100430708	0.174276	0.998636	0.145395
720828	0.174285	0.998636	0.0724468
695002	0.174301	0.998636	-0.0799614
719036	0.174306	0.998636	-0.0897695
714122	0.174349	0.998636	-0.104659
712891	0.174569	0.998636	-0.0837542
100429345	0.174816	0.998636	0.0803743
106994773	0.174882	0.998636	0.105318
710384	0.174985	0.998636	-0.0603544
710411	0.175279	0.998636	-0.0617918
694344	0.175291	0.998636	-0.075195
700123	0.175319	0.998636	0.225194
713044	0.175372	0.998636	0.28052
717174	0.175571	0.998636	0.0853647
722338	0.175725	0.998636	0.232123
701821	0.17574	0.998636	-0.0621824
700798	0.175776	0.998636	0.0982653
705404	0.175847	0.998636	-0.14769
709549	0.176225	0.998636	0.140961
716860	0.17623	0.998636	-0.0769284
722133	0.176294	0.998636	-0.228445
613030	0.176296	0.998636	-0.0963052
702486	0.176389	0.998636	-0.0682179
574175	0.176796	0.998636	0.101707
707345	0.176804	0.998636	0.142861
701390	0.176962	0.998636	0.0537531
697449	0.177091	0.998636	-0.108781
707616	0.177382	0.998636	-0.0759697
704166	0.177408	0.998636	-0.0640755
711035	0.177466	0.998636	-0.144148
695756	0.177597	0.998636	-0.153026
715134	0.177655	0.998636	0.0858288
721716	0.177876	0.998636	0.121525
696842	0.177887	0.998636	-0.0725431
720466	0.177967	0.998636	0.110329
700104	0.178001	0.998636	-0.108659
699711	0.178073	0.998636	-0.073137
722618	0.178137	0.998636	0.108208
719093	0.178319	0.998636	0.0821134
717104	0.178378	0.998636	-0.310843
697884	0.17851	0.998636	-0.150054
704654	0.178801	0.998636	0.0670528
100270700	0.178862	0.998636	-0.0956935
713122	0.178912	0.998636	-0.0755221
719069	0.178983	0.998636	-0.0766338
100428720	0.179032	0.998636	-0.0778331
695939	0.179173	0.998636	0.0794641
697774	0.179217	0.998636	0.107215
100431028	0.179254	0.998636	-0.0665618
695587	0.179275	0.998636	0.114627
698345	0.179452	0.998636	0.107086
713884	0.179557	0.998636	-0.059682
714024	0.179622	0.998636	0.134294
715838	0.179718	0.998636	-0.148114
705324	0.179867	0.998636	-0.0901816
574269	0.179923	0.998636	-0.06808
712900	0.179927	0.998636	0.116257
714962	0.179996	0.998636	-0.0726327
711452	0.180153	0.998636	-0.0433411
718775	0.180356	0.998636	0.0956933
712161	0.180842	0.998636	0.0627279
717275	0.180856	0.998636	0.164062
702162	0.180881	0.998636	-0.0764654
100430727	0.181116	0.998636	0.094273
713920	0.181171	0.998636	-0.0660524
697731	0.181247	0.998636	-0.0765435
703015	0.181297	0.998636	-0.0618339
701819	0.181322	0.998636	-0.0775908
698268	0.181542	0.998636	-0.0691679
107000068	0.181656	0.998636	-0.193248
718456	0.182033	0.998636	-0.0563804
100425552	0.182506	0.998636	0.0483065
694361	0.182573	0.998636	-0.0832502
715121	0.182674	0.998636	-0.087115
711256	0.182798	0.998636	0.111887
714327	0.182821	0.998636	0.133269
710836	0.182979	0.998636	0.110873
706349	0.182984	0.998636	0.130451
106995375	0.183081	0.998636	0.0902464
716612	0.183236	0.998636	-0.101022
711456	0.183297	0.998636	0.116196
706379	0.183391	0.998636	0.129794
717588	0.183401	0.998636	0.0551698
700988	0.183408	0.998636	-0.072091
706792	0.183487	0.998636	-0.09274
699834	0.183667	0.998636	-0.0700463
707057	0.183691	0.998636	-0.15196
717830	0.183832	0.998636	0.115663
718007	0.184034	0.998636	0.148464
694022	0.184139	0.998636	-0.0663817
708355	0.184164	0.998636	-0.0843009
710579	0.184177	0.998636	-0.216194
721218	0.18434	0.998636	0.172834
100430853	0.184633	0.998636	0.0637507
707423	0.184646	0.998636	0.101973
709722	0.184751	0.998636	0.085599
705720	0.184803	0.998636	-0.220006
706211	0.18485	0.998636	0.213741
720089	0.184852	0.998636	0.219058
713805	0.185201	0.998636	-0.0523925
696829	0.185222	0.998636	0.0985899
709124	0.185522	0.998636	-0.138666
705627	0.185654	0.998636	0.0648794
715032	0.185758	0.998636	-0.0856107
710338	0.185765	0.998636	-0.075851
715133	0.185831	0.998636	0.0954281
706361	0.185955	0.998636	0.0756355
718708	0.186218	0.998636	0.0968226
709510	0.186403	0.998636	-0.056095
711072	0.186669	0.998636	-0.185566
695293	0.186739	0.998636	0.0740506
707221	0.186946	0.998636	-0.0704549
699607	0.187091	0.998636	-0.0802613
709496	0.187143	0.998636	-0.302199
700913	0.18722	0.998636	-0.0641105
699835	0.187223	0.998636	-0.0796322
712757	0.187267	0.998636	-0.0778489
699551	0.187669	0.998636	-0.0953575
699207	0.187984	0.998636	-0.0770438
106994259	0.188244	0.998636	-0.0949467
714870	0.188268	0.998636	-0.196117
701422	0.188291	0.998636	-0.0944335
706593	0.188472	0.998636	-0.106596
698072	0.18856	0.998636	-0.062217
693905	0.188632	0.998636	-0.0891469
701360	0.188648	0.998636	0.0688512
696521	0.188938	0.998636	-0.0856463
693376	0.188952	0.998636	-0.0732445
704794	0.189401	0.998636	-0.0862279
700625	0.18957	0.998636	0.120567
713937	0.189658	0.998636	-0.131222
708907	0.189689	0.998636	0.0763309
708852	0.189701	0.998636	0.0634814
694448	0.189762	0.998636	-0.0494576
699098	0.190004	0.998636	-0.131541
100430166	0.190007	0.998636	0.176605
720475	0.190096	0.998636	-0.232961
100428677	0.190272	0.998636	0.222085
714763	0.190286	0.998636	-0.138141
106992978	0.190472	0.998636	-0.106886
716841	0.190499	0.998636	0.0539018
701870	0.190591	0.998636	-0.151681
705316	0.190833	0.998636	0.0724691
705236	0.191075	0.998636	-0.0717613
704993	0.191107	0.998636	-0.526093
716554	0.191167	0.998636	-0.0674771
703086	0.191177	0.998636	-0.0738849
699877	0.191179	0.998636	0.121316
706469	0.191196	0.998636	-0.0748133
698111	0.191313	0.998636	-0.139643
709302	0.191595	0.998636	0.0530254
701137	0.191794	0.998636	0.0798733
716503	0.191829	0.998636	-0.089459
677707	0.19185	0.998636	-0.0888955
100270703	0.192259	0.998636	-0.0761993
709326	0.192539	0.998636	-0.0934993
717131	0.19268	0.998636	-0.0967189
716686	0.192683	0.998636	0.126154
714494	0.192873	0.998636	0.179814
712426	0.192941	0.998636	0.103007
712829	0.193073	0.998636	0.0983664
694502	0.193141	0.998636	0.0530823
702928	0.193264	0.998636	0.0952899
697513	0.193411	0.998636	-0.112388
711013	0.193461	0.998636	0.127377
703281	0.193764	0.998636	-0.0872408
712622	0.193887	0.998636	0.0945097
708114	0.193926	0.998636	0.0871227
702956	0.193984	0.998636	0.135773
709663	0.194098	0.998636	0.0976249
700287	0.194221	0.998636	0.0963251
695988	0.194281	0.998636	0.0788145
708905	0.194362	0.998636	-0.08173
693552	0.194414	0.998636	-0.0707941
705153	0.194505	0.998636	0.0859885
694564	0.194642	0.998636	-0.0482638
719503	0.194645	0.998636	0.119387
704971	0.194662	0.998636	0.112503
106992307	0.195097	0.998636	-0.0730819
715187	0.195302	0.998636	0.0905361
106999982	0.195338	0.998636	0.112988
694332	0.195437	0.998636	-0.0734351
703713	0.195517	0.998636	0.124202
715375	0.195646	0.998636	-0.0790078
712716	0.195856	0.998636	0.11572
718826	0.19591	0.998636	0.307328
707676	0.196062	0.998636	-0.0608736
714037	0.196102	0.998636	0.119242
699237	0.19646	0.998636	-0.101994
722244	0.196489	0.998636	-0.0576383
722719	0.196666	0.998636	-0.0689861
696612	0.196674	0.998636	0.105126
700689	0.196782	0.998636	-0.0806304
701115	0.196858	0.998636	0.163893
693441	0.1969	0.998636	-0.10492
704884	0.196964	0.998636	-0.102911
703894	0.197187	0.998636	-0.106093
719232	0.197469	0.998636	0.0638749
707195	0.197597	0.998636	-0.0913123
701488	0.197629	0.998636	-0.091941
719827	0.197862	0.998636	0.149312
711353	0.198175	0.998636	-0.152281
720737	0.198283	0.998636	0.0947225
574349	0.198321	0.998636	0.090066
714328	0.198366	0.998636	0.0631956
574344	0.198437	0.998636	-0.0731439
708336	0.198485	0.998636	-0.167806
707580	0.198793	0.998636	-0.136675
697140	0.199048	0.998636	0.129256
695282	0.199497	0.998636	-0.0839732
696983	0.199762	0.998636	-0.2605
709532	0.200283	0.998636	0.0666377
716258	0.200325	0.998636	0.0869853
699276	0.20037	0.998636	-0.109299
710509	0.200413	0.998636	-0.105374
705431	0.200526	0.998636	-0.0842906
710330	0.200526	0.998636	0.112226
697448	0.200716	0.998636	-0.0878023
711623	0.20073	0.998636	-0.0973023
709615	0.200818	0.998636	0.0834817
720272	0.201005	0.998636	0.093941
718009	0.201067	0.998636	-0.0691095
699947	0.201311	0.998636	-0.0875622
700909	0.201736	0.998636	0.102073
707686	0.201831	0.998636	-0.0728429
716878	0.202009	0.998636	0.0810529
699345	0.202092	0.998636	0.073696
100428159	0.202433	0.998636	-0.060821
705208	0.202509	0.998636	-0.0900304
707879	0.202516	0.998636	0.0881891
707141	0.202638	0.998636	0.0723146
106999388	0.20266	0.998636	-0.0924489
574202	0.202746	0.998636	-0.0782414
694725	0.202815	0.998636	-0.0528654
715739	0.203069	0.998636	0.0984578
712971	0.203263	0.998636	0.070924
693612	0.203341	0.998636	0.147359
574394	0.203413	0.998636	0.078424
705628	0.203541	0.998636	0.0625906
716636	0.203775	0.998636	-0.0890807
694635	0.203914	0.998636	0.63157
715765	0.204002	0.998636	-0.0945315
709968	0.2043	0.998636	-0.0569129
711173	0.204319	0.998636	-0.0546659
715380	0.204443	0.998636	-0.082765
704570	0.204548	0.998636	-0.0615752
707709	0.204653	0.998636	0.101825
718227	0.204897	0.998636	0.138124
710760	0.204924	0.998636	-0.230949
700451	0.205138	0.998636	-0.0692525
702952	0.205398	0.998636	0.103071
700930	0.205507	0.998636	-0.0835154
711941	0.205561	0.998636	-0.0432189
700562	0.205618	0.998636	-0.303968
698585	0.205838	0.998636	0.0570842
707065	0.205894	0.998636	0.0808299
702030	0.205977	0.998636	-0.0544069
695330	0.206247	0.998636	-0.10829
718803	0.20627	0.998636	-0.0754554
699302	0.206459	0.998636	-0.0972384
693888	0.206566	0.998636	-0.114709
721763	0.206619	0.998636	0.108931
696410	0.206636	0.998636	-0.077514
697359	0.206757	0.998636	0.101821
722746	0.206982	0.998636	0.119595
706883	0.207396	0.998636	-0.092094
708487	0.207414	0.998636	0.0968473
697862	0.207514	0.998636	0.0805578
714655	0.207731	0.998636	-0.0675269
106997260	0.207886	0.998636	-0.0956734
718926	0.207936	0.998636	-0.130299
701583	0.207941	0.998636	-0.0684887
712415	0.208176	0.998636	-0.0732964
700198	0.208426	0.998636	-0.0814918
716078	0.208434	0.998636	0.202812
706539	0.208655	0.998636	-0.0923515
718066	0.208866	0.998636	0.11192
708391	0.208933	0.998636	-0.0873773
708436	0.208946	0.998636	-0.088877
696633	0.209017	0.998636	0.0575127
696547	0.209233	0.998636	0.130733
711387	0.209494	0.998636	0.105122
700989	0.20957	0.998636	0.0606809
721576	0.209676	0.998636	0.109969
699542	0.20983	0.998636	0.0717085
719527	0.209901	0.998636	-0.126587
717161	0.20993	0.998636	0.0731375
711029	0.20997	0.998636	-0.0557745
706805	0.210217	0.998636	0.0849482
713386	0.210305	0.998636	-0.0703082
703459	0.21049	0.998636	-0.0766969
715817	0.21057	0.998636	-0.0831504
693785	0.210647	0.998636	-0.247713
718976	0.210802	0.998636	-0.0555738
713500	0.210844	0.998636	-0.0673699
707206	0.210912	0.998636	-0.0884734
721604	0.210958	0.998636	0.188888
100426183	0.21101	0.998636	0.0913829
707324	0.211068	0.998636	0.0691507
721807	0.211184	0.998636	0.136829
712129	0.211321	0.998636	0.203989
710804	0.211391	0.998636	-0.106017
696509	0.211566	0.998636	-0.163985
705297	0.211575	0.998636	0.110259
706762	0.211826	0.998636	0.0862243
713870	0.211947	0.998636	0.104069
100424341	0.212038	0.998636	0.249764
100423626	0.212133	0.998636	-0.0925311
707927	0.212231	0.998636	-0.127121
718251	0.212458	0.998636	0.112068
693975	0.212468	0.998636	-0.160813
708438	0.212591	0.998636	0.122927
721882	0.21289	0.998636	0.0801081
717697	0.212994	0.998636	0.0841793
698918	0.213222	0.998636	-0.0673942
694066	0.213229	0.998636	0.21519
100427780	0.213272	0.998636	-0.0761684
713894	0.213337	0.998636	0.0890611
720145	0.213339	0.998636	0.0914227
695881	0.213377	0.998636	0.0989971
701044	0.213392	0.998636	-0.0724803
702980	0.213659	0.998636	0.0802098
711641	0.213678	0.998636	0.081129
717549	0.214067	0.998636	0.0956909
703013	0.21427	0.998636	-0.0570668
713878	0.214624	0.998636	0.155741
701564	0.214633	0.998636	-0.062468
697442	0.214694	0.998636	-0.058398
717100	0.215056	0.998636	0.126469
718964	0.215066	0.998636	-0.134615
704476	0.215189	0.998636	-0.0734704
707310	0.215291	0.998636	-0.0971724
702872	0.215337	0.998636	-0.111235
707546	0.215386	0.998636	0.131645
708843	0.215604	0.998636	-0.0714625
698756	0.216389	0.998636	0.0867653
696760	0.216439	0.998636	-0.0610862
694974	0.216684	0.998636	-0.119579
701463	0.216713	0.998636	0.117933
710132	0.216746	0.998636	0.161353
707512	0.216771	0.998636	0.0605789
722061	0.216852	0.998636	-0.160461
698640	0.217021	0.998636	-0.0655198
100427923	0.217084	0.998636	-0.108555
714107	0.217448	0.998636	-0.0774157
696972	0.217621	0.998636	0.125771
696315	0.217789	0.998636	-0.0567948
703483	0.218172	0.998636	0.160988
705288	0.218243	0.998636	0.0680986
697188	0.218274	0.998636	-0.0725229
717054	0.218461	0.998636	-0.0531528
722026	0.218624	0.998636	0.0776481
695100	0.218833	0.998636	0.14483
717685	0.218918	0.998636	-0.0457141
694288	0.218958	0.998636	-0.0597076
705854	0.219023	0.998636	0.0955551
721312	0.21906	0.998636	-0.0979314
701347	0.219078	0.998636	0.11735
721178	0.219283	0.998636	0.116265
719673	0.219592	0.998636	0.191143
707614	0.219614	0.998636	0.107074
709571	0.219619	0.998636	-0.0624125
699382	0.219715	0.998636	-0.0520943
709104	0.21974	0.998636	-0.0916263
695051	0.219895	0.998636	-0.057857
701830	0.2199	0.998636	0.0714565
698998	0.219962	0.998636	-0.0922749
711401	0.219999	0.998636	-0.0818432
699967	0.220105	0.998636	-0.107675
708029	0.220491	0.998636	-0.0726967
703136	0.22068	0.998636	-0.13393
699990	0.220728	0.998636	-0.0890052
706732	0.220866	0.998636	-0.165183
701472	0.2209	0.998636	0.0968386
703328	0.221115	0.998636	-0.0703888
693716	0.221185	0.998636	-0.0526003
715955	0.221197	0.998636	0.115527
100429106	0.221298	0.998636	0.0866955
719044	0.22133	0.998636	0.157305
701450	0.221555	0.998636	0.0820088
721821	0.221637	0.998636	0.133239
696924	0.221644	0.998636	-0.0693835
709455	0.221809	0.998636	-0.0902638
707572	0.222004	0.998636	0.112208
716411	0.222026	0.998636	-0.145163
708425	0.222119	0.998636	-0.146592
701560	0.222242	0.998636	-0.0557021
717927	0.222265	0.998636	0.065215
716337	0.222271	0.998636	-0.0758203
709787	0.222455	0.998636	-0.0759213
100430685	0.222549	0.998636	-0.0834079
717653	0.222709	0.998636	0.0911425
697668	0.222934	0.998636	-0.066517
709215	0.223003	0.998636	-0.0843298
613032	0.223019	0.998636	0.0896132
698896	0.223094	0.998636	-0.161095
711600	0.22327	0.998636	0.0940978
710113	0.223336	0.998636	0.118971
707781	0.223456	0.998636	-0.0665973
711040	0.223531	0.998636	0.0867525
700894	0.223539	0.998636	-0.0697154
694006	0.223671	0.998636	-0.098466
100426721	0.223749	0.998636	-0.102384
720142	0.223814	0.998636	0.120611
700651	0.223846	0.998636	0.051269
695276	0.223851	0.998636	0.0952269
712256	0.223861	0.998636	-0.0894342
702600	0.223862	0.998636	0.0507634
715258	0.223964	0.998636	0.079023
696003	0.224196	0.998636	-0.0958193
693673	0.224248	0.998636	0.209799
710378	0.22431	0.998636	0.11409
716295	0.224317	0.998636	-0.0414527
710180	0.224337	0.998636	0.0447864
694581	0.224403	0.998636	-0.123779
714671	0.224444	0.998636	-0.0896244
706277	0.224448	0.998636	0.0586303
702128	0.224794	0.998636	-0.102431
710902	0.225253	0.998636	0.0632
712172	0.225267	0.998636	0.0696639
720182	0.225328	0.998636	0.107857
713216	0.225406	0.998636	0.0625098
715385	0.225661	0.998636	-0.0586692
699189	0.225709	0.998636	-0.0741961
719524	0.225935	0.998636	-0.147163
718939	0.225955	0.998636	0.14672
704346	0.226176	0.998636	-0.103675
705043	0.226202	0.998636	-0.0849918
715074	0.226417	0.998636	-0.0693892
718580	0.226522	0.998636	-0.150748
701335	0.226588	0.998636	0.0461949
707443	0.226892	0.998636	-0.0407378
701124	0.226999	0.998636	-0.0773278
718088	0.227083	0.998636	0.109011
715941	0.227228	0.998636	0.0880074
701624	0.227311	0.998636	-0.0864258
696617	0.227412	0.998636	-0.132085
699379	0.22749	0.998636	0.174165
713496	0.227916	0.998636	-0.102232
720768	0.228122	0.998636	0.136306
717902	0.228296	0.998636	-0.0772805
714191	0.228324	0.998636	-0.114227
718169	0.228422	0.998636	-0.328011
710603	0.228652	0.998636	0.122172
703981	0.228929	0.998636	0.106066
714702	0.229023	0.998636	-0.0556484
701045	0.229077	0.998636	-0.0622245
699097	0.229477	0.998636	0.112267
718041	0.229515	0.998636	-0.0810029
698314	0.230073	0.998636	-0.122689
717901	0.230074	0.998636	-0.0792677
699636	0.230298	0.998636	0.0949773
701130	0.230321	0.998636	0.110967
706097	0.230622	0.998636	-0.0921686
697960	0.230703	0.998636	-0.0731945
706290	0.230784	0.998636	0.086179
100427024	0.230875	0.998636	-0.794208
696327	0.230968	0.998636	0.0905037
700715	0.231223	0.998636	0.117656
707871	0.231344	0.998636	0.140361
717182	0.231357	0.998636	-0.0695303
713873	0.231417	0.998636	-0.0874326
719284	0.231487	0.998636	-0.206017
100425351	0.231529	0.998636	-0.0482313
705435	0.231725	0.998636	-0.0832269
716455	0.231776	0.998636	-0.0493483
693764	0.231911	0.998636	-0.113684
713823	0.231963	0.998636	0.0853809
699889	0.232027	0.998636	-0.0543602
696407	0.232255	0.998636	-0.0782594
696041	0.232356	0.998636	0.0673654
698124	0.232401	0.998636	-0.0469109
696902	0.232544	0.998636	0.0876991
712099	0.232545	0.998636	0.161543
709094	0.232626	0.998636	-0.0947699
702068	0.232653	0.998636	-0.0915849
713388	0.232726	0.998636	-0.0555157
710380	0.232946	0.998636	-0.0618201
710740	0.232971	0.998636	-0.087399
704422	0.233081	0.998636	0.0853982
700512	0.233303	0.998636	-0.0638221
716051	0.233507	0.998636	0.0656132
711305	0.233856	0.998636	0.117956
698148	0.233884	0.998636	0.1045
677691	0.233975	0.998636	0.132164
715338	0.234585	0.998636	0.0778807
695387	0.234802	0.998636	-0.066441
716992	0.234878	0.998636	-0.0938274
701191	0.23537	0.998636	0.0894163
703986	0.235565	0.998636	0.0953905
693759	0.23561	0.998636	-0.107857
700688	0.23573	0.998636	-0.089222
713641	0.235889	0.998636	-0.0614083
699972	0.235902	0.998636	-0.0602385
100270695	0.236112	0.998636	-0.10278
704298	0.236158	0.998636	-0.0825902
698450	0.236211	0.998636	-0.0887899
696954	0.236318	0.998636	0.0985148
705607	0.236584	0.998636	0.0982336
710290	0.236628	0.998636	-0.286445
722233	0.236944	0.998636	-0.0738638
704469	0.23703	0.998636	-0.0573199
100430777	0.237062	0.998636	0.0993938
699254	0.237169	0.998636	0.0582293
698509	0.237255	0.998636	-0.0861383
106995370	0.237486	0.998636	0.0817907
695815	0.237594	0.998636	-0.15937
701557	0.237616	0.998636	0.100114
721578	0.237705	0.998636	0.105816
697484	0.237935	0.998636	0.116191
694601	0.23801	0.998636	-0.0887955
702732	0.23804	0.998636	-0.111706
714752	0.238525	0.998636	0.100581
701441	0.238582	0.998636	-0.059994
710025	0.238672	0.998636	0.0848294
702586	0.238824	0.998636	-0.116566
613031	0.238849	0.998636	-0.0702741
696357	0.238896	0.998636	0.114038
716428	0.238983	0.998636	-0.0721086
715790	0.239023	0.998636	0.0620251
694464	0.239055	0.998636	-0.0599973
702930	0.239168	0.998636	-0.0817055
100428127	0.239234	0.998636	-0.0587761
696181	0.239321	0.998636	-0.0697656
100427689	0.239483	0.998636	-0.115266
703146	0.239527	0.998636	0.0855222
719343	0.239839	0.998636	0.103945
699300	0.239877	0.998636	0.0774026
716263	0.2399	0.998636	-0.0774859
720951	0.239918	0.998636	0.0807187
709750	0.240156	0.998636	-0.0734298
696208	0.240441	0.998636	0.142452
716066	0.240486	0.998636	0.0964634
706329	0.240488	0.998636	0.189428
722740	0.240549	0.998636	-0.075348
697593	0.241144	0.998636	-0.105352
702718	0.241158	0.998636	0.0985436
709167	0.241316	0.998636	0.0893253
700664	0.241341	0.998636	0.0510216
699809	0.241574	0.998636	-0.0822225
692061	0.241644	0.998636	0.0977203
709419	0.241878	0.998636	-0.110231
702092	0.241922	0.998636	0.0857356
719181	0.24211	0.998636	-0.0571772
704418	0.242127	0.998636	-0.0682051
709375	0.242271	0.998636	0.157389
699685	0.242289	0.998636	0.068469
695482	0.242378	0.998636	0.1248
703936	0.242457	0.998636	0.0516406
717166	0.242633	0.998636	0.045483
705528	0.242675	0.998636	-0.0813236
715033	0.242846	0.998636	0.113536
709200	0.242938	0.998636	-0.0468863
711564	0.243058	0.998636	0.0902547
703342	0.243201	0.998636	-0.149308
712899	0.243283	0.998636	0.0780946
700064	0.24351	0.998636	-0.074381
711821	0.243535	0.998636	-0.0755655
718743	0.243609	0.998636	-0.0819553
716524	0.243629	0.998636	-0.0884834
710277	0.243701	0.998636	-0.064892
701508	0.24384	0.998636	0.164074
714218	0.243898	0.998636	0.0866909
699201	0.24393	0.998636	-0.0591611
719149	0.244074	0.998636	0.118602
705438	0.244153	0.998636	-0.0494748
699090	0.244238	0.998636	-0.0668668
694756	0.244466	0.998636	-0.0756498
702967	0.24453	0.998636	0.173959
717834	0.244533	0.998636	-0.0667914
698987	0.245132	0.998636	-0.108237
699318	0.245226	0.998636	-0.0622031
706645	0.245502	0.998636	0.068483
715664	0.245538	0.998636	-0.106983
714985	0.245628	0.998636	0.122293
699775	0.24576	0.998636	0.061054
574374	0.24579	0.998636	-0.266701
709484	0.245825	0.998636	0.110608
694670	0.245826	0.998636	-0.0723363
701894	0.245841	0.998636	-0.0798062
704665	0.246116	0.998636	0.0816814
704489	0.246262	0.998636	0.12351
711799	0.246462	0.998636	-0.049876
713492	0.246566	0.998636	0.175382
716125	0.246632	0.998636	-0.0976376
702007	0.24715	0.998636	0.0605085
721653	0.247561	0.998636	0.119266
711038	0.247641	0.998636	0.0519387
711408	0.247696	0.998636	0.0818211
714584	0.247717	0.998636	0.109055
696391	0.248234	0.998636	-0.0870101
697935	0.248463	0.998636	-0.0962005
100429005	0.248549	0.998636	-0.0818648
695759	0.24863	0.998636	-0.0753205
696834	0.248888	0.998636	0.035426
716995	0.248904	0.998636	0.101586
697544	0.248932	0.998636	-0.317302
694569	0.24898	0.998636	-0.0700216
704512	0.249093	0.998636	0.0620575
708950	0.249301	0.998636	0.12137
706547	0.249431	0.998636	0.0577322
719255	0.249459	0.998636	0.0965514
708927	0.249539	0.998636	0.0795803
699080	0.249544	0.998636	0.122483
708761	0.249727	0.998636	-0.0577205
712436	0.249777	0.998636	0.0634314
696299	0.249877	0.998636	-0.146277
708959	0.249889	0.998636	0.147918
706728	0.249931	0.998636	0.125694
703921	0.249936	0.998636	-0.103843
718962	0.24995	0.998636	0.0975038
710992	0.250211	0.998636	-0.0504552
710297	0.250312	0.998636	0.0787013
695526	0.250369	0.998636	0.145504
720000	0.250525	0.998636	0.0902533
715267	0.250862	0.998636	-0.0625235
693655	0.250994	0.998636	-0.104915
107000661	0.251415	0.998636	-0.0546529
707032	0.251579	0.998636	-0.270207
703776	0.252076	0.998636	0.149625
696034	0.252494	0.998636	0.0614288
704035	0.252552	0.998636	-0.0586541
718761	0.252581	0.998636	-0.121895
719316	0.252619	0.998636	0.105885
696035	0.25275	0.998636	-0.0996588
718729	0.252813	0.998636	-0.0623448
713804	0.253055	0.998636	-0.0605877
715091	0.253142	0.998636	-0.0507579
717629	0.253179	0.998636	0.0586831
693356	0.253195	0.998636	0.0657765
698185	0.253454	0.998636	-0.111023
715852	0.253662	0.998636	-0.0660083
698292	0.253711	0.998636	-0.0823486
705719	0.253766	0.998636	-0.0844207
702097	0.253831	0.998636	-0.0454676
700683	0.25384	0.998636	0.143551
713591	0.253973	0.998636	0.0975055
698173	0.253988	0.998636	-0.069485
698047	0.254142	0.998636	0.0889902
706085	0.254175	0.998636	0.116059
715164	0.254199	0.998636	0.11486
705547	0.254341	0.998636	0.0722056
715651	0.254367	0.998636	-0.0518904
706784	0.254417	0.998636	0.102606
694349	0.254637	0.998636	-0.251737
699242	0.254833	0.998636	-0.0919746
694607	0.254983	0.998636	-0.106241
695814	0.255216	0.998636	-0.0744723
701840	0.255221	0.998636	0.0902518
695143	0.2555	0.998636	0.134893
708821	0.255596	0.998636	-0.0811283
699180	0.255596	0.998636	-0.0974859
722649	0.255599	0.998636	0.17176
721891	0.255737	0.998636	0.0713414
106999073	0.255773	0.998636	-0.0516674
718296	0.255776	0.998636	0.269646
696867	0.255797	0.998636	0.109005
721831	0.256153	0.998636	0.0851412
714281	0.256155	0.998636	0.0963361
700797	0.256186	0.998636	-0.0494035
719231	0.25644	0.998636	0.124404
707113	0.256506	0.998636	0.154373
712299	0.256544	0.998636	-0.290158
708626	0.256647	0.998636	-0.128901
707075	0.256828	0.998636	0.0866884
717392	0.257059	0.998636	-0.0729751
695487	0.257219	0.998636	0.103292
700734	0.257251	0.998636	0.178572
708416	0.257279	0.998636	-0.107877
106997946	0.257298	0.998636	-0.106415
713037	0.257451	0.998636	0.0664918
705006	0.257455	0.998636	0.0856171
707123	0.257698	0.998636	-0.0847076
719383	0.257802	0.998636	-0.0451566
699095	0.257985	0.998636	0.100518
711712	0.258207	0.998636	-0.151052
708428	0.258564	0.998636	-0.050069
713361	0.258923	0.998636	-0.0703776
106992421	0.259067	0.998636	0.132851
701660	0.259099	0.998636	-0.0745723
712048	0.259151	0.998636	0.102186
717481	0.259201	0.998636	0.0877798
714923	0.259252	0.998636	0.0918519
693274	0.25927	0.998636	-0.0701789
704188	0.259536	0.998636	-0.0572308
702764	0.259548	0.998636	-0.0836263
706706	0.259761	0.998636	0.0765343
697618	0.260088	0.998636	0.0339644
708403	0.260324	0.998636	0.0866673
709782	0.26046	0.998636	0.131044
703262	0.260655	0.998636	-0.0735729
717818	0.260703	0.998636	0.0846584
706485	0.260727	0.998636	-0.163448
721593	0.261009	0.998636	0.0933837
700421	0.261049	0.998636	-0.0683351
698968	0.261101	0.998636	0.0638805
695240	0.261136	0.998636	-0.128663
702516	0.261175	0.998636	-0.0694768
717589	0.261301	0.998636	0.149437
713862	0.261324	0.998636	-0.0835489
697362	0.261559	0.998636	-0.166335
698050	0.261563	0.998636	-0.0909633
702043	0.261822	0.998636	-0.0946277
719121	0.261826	0.998636	0.0526634
716931	0.26185	0.998636	-0.0633303
701794	0.262056	0.998636	0.0474196
698206	0.262101	0.998636	-0.0749985
702350	0.262529	0.998636	-0.199062
693461	0.262586	0.998636	0.0894128
699063	0.262614	0.998636	0.244132
706037	0.262653	0.998636	-0.181193
704736	0.262702	0.998636	-0.0633239
696029	0.262756	0.998636	0.0571039
709029	0.262869	0.998636	0.0946697
706376	0.262905	0.998636	0.155444
695157	0.263066	0.998636	-0.0769681
700100	0.263139	0.998636	0.102514
696963	0.263545	0.998636	-0.0621196
695336	0.263694	0.998636	0.0551006
694637	0.263858	0.998636	0.0746107
695142	0.263973	0.998636	0.0829199
702752	0.264061	0.998636	-0.0998608
715994	0.264504	0.998636	-0.0611321
706176	0.264729	0.998636	0.098315
719400	0.264758	0.998636	0.0864293
718019	0.264862	0.998636	0.0662783
696526	0.264917	0.998636	-0.124717
697000	0.265112	0.998636	-0.117565
695038	0.265324	0.998636	-0.0561545
100428737	0.265467	0.998636	0.0694233
695664	0.265495	0.998636	-0.0667759
705071	0.265612	0.998636	-0.0790459
717573	0.265633	0.998636	0.101567
721979	0.265767	0.998636	0.081233
721601	0.265802	0.998636	0.0756326
717612	0.265948	0.998636	0.0716372
713863	0.26604	0.998636	-0.0670577
704047	0.266137	0.998636	-0.0641681
705879	0.266438	0.998636	0.0961715
714140	0.266444	0.998636	0.100141
677714	0.266458	0.998636	0.0619399
711655	0.266542	0.998636	0.132402
706564	0.266833	0.998636	-0.055086
695498	0.266878	0.998636	-0.0507478
719886	0.266917	0.998636	-0.0895066
708564	0.266932	0.998636	-0.0692701
712064	0.267049	0.998636	-0.0421429
711505	0.267311	0.998636	0.129168
712298	0.267485	0.998636	-0.0725461
715453	0.267546	0.998636	-0.0728454
694428	0.267745	0.998636	-0.179937
712388	0.267899	0.998636	-0.257598
712393	0.268021	0.998636	-0.0859005
703699	0.268351	0.998636	-0.111556
702592	0.26836	0.998636	-0.0640585
704954	0.268515	0.998636	-0.138642
698024	0.268586	0.998636	-0.059086
706455	0.268769	0.998636	-0.0637349
716871	0.268885	0.998636	-0.031045
712832	0.268897	0.998636	0.125341
696647	0.268963	0.998636	-0.12333
715128	0.268976	0.998636	-0.0585394
700419	0.269134	0.998636	0.111968
694229	0.269304	0.998636	0.0594107
695383	0.269332	0.998636	0.197375
716935	0.269348	0.998636	0.12298
716346	0.269388	0.998636	-0.047966
701480	0.269417	0.998636	0.0874502
705333	0.269421	0.998636	0.0829648
700098	0.269502	0.998636	0.0738795
716918	0.269594	0.998636	0.0691558
719701	0.269619	0.998636	0.103027
693650	0.269676	0.998636	-0.0705515
708193	0.269695	0.998636	-0.0952673
719863	0.269713	0.998636	-0.129095
719508	0.269741	0.998636	-0.0721987
709221	0.269964	0.998636	-0.0567086
[truncated: 6,872 more rows]
