# Supplementary material for: Long-Term Fluoxetine Administration Causes Substantial Lipidome Alteration of the Juvenile Macaque Brain
Source: Int J Mol Sci. 2021 Jul 28;22(15):8089. doi: 10.3390/ijms22158089 (PMC8348031; doi:10.3390/ijms22158089)
Supplement: Supplementary file 1 [file ijms-22-08089-s001.zip › S8.xlsx]

## Sheet: Sheet1
Lipid class	p-value	p.adjust	NES
SHexCer;O3	0.0765042	0.127507	1.43149
SHexCer;O2	0.131769	0.175691	1.37273
HexCer;O3	0.00757089	0.0334406	1.87325
HexCer;O2	0.000803908	0.00535939	2.15497
HexCer;O1	0.0381645	0.0693899	1.63479
SM	0.0302855	0.0605709	1.62938
Cer	0.542472	0.571023	-0.962187
TAG	0.02597	0.0577111	-1.48654
DAG	0.0184156	0.0526159	-1.53516
MAG	0.0159875	0.0526159	-1.46106
PI	0.842206	0.842206	-0.705172
PC-O	0.407101	0.452335	1.01892
PC-P	0.123225	0.175691	1.31898
PC	0.0216606	0.0541515	-1.47065
LPC	0.0892398	0.137292	-1.36486
PE-O	0.229459	0.286824	-1.22011
PE-P	0.361659	0.425481	-1.0911
PE	0.00836015	0.0334406	-1.56907
LPE	0.000626534	0.00535939	-1.79761
FFA	0.00010009	0.0020018	-1.82579
