# Supplementary material for: Long-Term Fluoxetine Administration Causes Substantial Lipidome Alteration of the Juvenile Macaque Brain
Source: Int J Mol Sci. 2021 Jul 28;22(15):8089. doi: 10.3390/ijms22158089 (PMC8348031; doi:10.3390/ijms22158089)
Supplement: Supplementary file 1 [file ijms-22-08089-s001.zip › S9.xlsx]

## Sheet: Sheet1
Lipid class	enzymes	LIPID MAPS class
PC	100426338;696056;696388;718510;719074;701083;710144;721508;702619;721573;693700;699083;700184;702700;714639;701872	LMGP0101
LPC	100426338;696388;718510;719074;710144;721508;702619;693700;700184;714639;701872	LMGP0105
PC-O	696056;696388;718510;710144;700184;702700;714639	LMGP0102
PC-P	718510;700184	LMGP0103
PE	698582;696388;718510;701083;710144;721573;699083;716905;700184;702700;714639	LMGP0201
LPE	100426338;696388;718510;719074;710144;721508;702619;693700;700184;714639	LMGP0205
PE-P	718510;701083;721573;700184;702700	LMGP0203
PI	694686;715924;707141;701951;693918;718387;703936;701974;698020;707243;696860;707201;710115;708892;715214;709118;697069;718418;714621;710104;710278;712514;703131;699703	LMGP0601
TAG	707997;712340;700824;696549;701489;712887	LMGL0301
DAG	694686;715924;713198;707997;712340;709578;696056;712450;700824;701951;715254;718387;696414;714210;707243;696860;696549;697069;701489;718418;697682;695641;706539;699967;704483;702700;712887;710559	LMGL0201
PE-O	702700	LMGP0202
MAG	707997;712340;700824;702384;713744;705915;694070;710431	LMGL0101
FFA	695383;709119;709676;100426338;712340;703288;715708;696124;700824;706703;718510;719074;713370;702384;698851;704908;704566;711816;693377;721508;705915;702619;678691;707570;716728;717961;706847;706050;703661;711796;693700;709535;703013;702749;694547;694871;710833;699107;705060;714982;702474;700184;703699;695240;706170;712887;698213;719037;708660;716671	LMFA0101
Cer	706728;696062;711248;702979;698865;719103;703384;707875;718018;697682;704953;695641;714480;713449;716180;706539;702128;703699;693322;704483	LMSP0201
SM	706728;711248;698865;703384;718018;716180	LMSP0301
HexCer;O2	702264;715317;696062;708113;702979;713552;694310;719103;716740;707875;716500;706068;709355;703129;698251;696842;704464;693322	LMSP0501
SHexCer;O2	716500	LMSP0602
